# Supplementary material for: Genome-Wide mRNA and lncRNA Expression Profiling to Uncover Their Role in the Molecular Pathogenesis of Developmental Dysplasia of the Hip
Source: Int J Mol Sci. 2025 Aug 20;26(16):8058. doi: 10.3390/ijms26168058 (PMC12386825; doi:10.3390/ijms26168058)
Supplement: Supplementary file 1 [file ijms-26-08058-s001.zip › Table S1.xls]

## Sheet: DEGs_all_ControlvsDHD
Table 2: The list of differentially expressed genes between DDH and control samples.
ID	log2FoldChange	P-value
ENSG00000198692	9.4	8.86e-07
ENSG00000137745	8.7	5.16e-26
ENSG00000067646	7.9	1.88e-13
ENSG00000266995	7.7	6.79e-14
ENSG00000291033	7.7	7.11e-14
ENSG00000211598	7.5	4.07e-07
ENSG00000165246	7.5	1.11e-06
ENSG00000231535	7.4	2.4e-08
ENSG00000129824	7.3	3.6e-08
ENSG00000067048	7.2	2.85e-14
ENSG00000126545	7.2	5.33e-09
ENSG00000114374	7.1	4.07e-07
ENSG00000229876	7	1.05e-06
ENSG00000183878	7	4.61e-06
ENSG00000249306	6.9	9.3e-17
ENSG00000260197	6.9	1.98e-07
ENSG00000231131	6.8	9.52e-11
ENSG00000012817	6.8	2.32e-06
ENSG00000211660	6.8	0.023563
ENSG00000266604	6.7	1.93e-05
ENSG00000116147	6.7	0.00275008
ENSG00000211934	6.7	0.025736
ENSG00000149968	6.6	1.96e-14
ENSG00000107159	6.5	1.8e-11
ENSG00000176728	6.5	6.73e-09
ENSG00000271216	6.5	1.79e-06
ENSG00000229236	6.5	1.94e-06
ENSG00000187689	6.5	4.2e-06
ENSG00000154620	6.4	4.41e-05
ENSG00000239951	6.4	0.000111457
ENSG00000133048	6.3	3.76e-20
ENSG00000205358	6.3	1.48e-17
ENSG00000182870	6.3	2.44e-06
ENSG00000151962	6.3	9.04e-05
ENSG00000154165	6.3	0.0046747
ENSG00000298839	6.2	2.83e-09
ENSG00000293047	6.2	2.51e-08
ENSG00000249343	6.2	7.45e-05
ENSG00000181698	6.2	0.000165593
ENSG00000170454	6.2	0.000173021
ENSG00000118785	6.1	2.66e-21
ENSG00000103569	6.1	4.47e-10
ENSG00000233854	6.1	3.3e-06
ENSG00000286028	6.1	2.55e-05
ENSG00000188064	6	3.62e-09
ENSG00000251670	6	2.08e-06
ENSG00000253078	6	0.00058803
ENSG00000280411	6	0.00172422
ENSG00000134216	5.9	7.18e-06
ENSG00000211673	5.9	2.48e-05
ENSG00000294222	5.9	5.84e-05
ENSG00000293442	5.9	8.3e-05
ENSG00000264985	5.9	0.000149354
ENSG00000294508	5.9	0.000759067
ENSG00000211947	5.9	0.00119859
ENSG00000203805	5.8	9.18e-07
ENSG00000166926	5.8	7.72e-06
ENSG00000110484	5.8	6.66e-05
ENSG00000232596	5.8	0.000145202
ENSG00000298049	5.8	0.00109064
ENSG00000100985	5.7	1.42e-09
ENSG00000092345	5.7	1.22e-07
ENSG00000295056	5.7	2.88e-05
ENSG00000259937	5.7	7.72e-05
ENSG00000288015	5.7	0.00010758
ENSG00000308731	5.7	0.000246745
ENSG00000288049	5.7	0.000809368
ENSG00000253554	5.7	0.00116029
ENSG00000230838	5.6	1.37e-15
ENSG00000298768	5.6	4.74e-09
ENSG00000167768	5.6	0.000130022
ENSG00000224099	5.6	0.00146697
ENSG00000308513	5.6	0.00289867
ENSG00000250215	5.6	0.00556577
ENSG00000211955	5.6	0.031964
ENSG00000064886	5.5	8.49e-20
ENSG00000265190	5.5	0.000246351
ENSG00000290840	5.5	0.000296217
ENSG00000300947	5.5	0.000815598
ENSG00000189068	5.5	0.00130519
ENSG00000289707	5.5	0.00145604
ENSG00000203963	5.5	0.00158888
ENSG00000300565	5.5	0.0019445
ENSG00000250348	5.5	0.0243312
ENSG00000118113	5.4	4.19e-06
ENSG00000109205	5.4	1.42e-05
ENSG00000250954	5.4	7.77e-05
ENSG00000204971	5.4	0.000119968
ENSG00000234224	5.4	0.00024655
ENSG00000298268	5.4	0.000312588
ENSG00000258183	5.4	0.00063729
ENSG00000303389	5.4	0.000698494
ENSG00000249667	5.4	0.00248056
ENSG00000249993	5.4	0.00303848
ENSG00000310062	5.4	0.00334204
ENSG00000304111	5.4	0.00365338
ENSG00000242076	5.4	0.00439809
ENSG00000181072	5.4	0.00594548
ENSG00000132693	5.4	0.00843239
ENSG00000308399	5.4	0.00909552
ENSG00000290670	5.4	0.00988498
ENSG00000300640	5.4	0.0111976
ENSG00000201075	5.4	0.0116697
ENSG00000252069	5.4	0.0117064
ENSG00000306164	5.4	0.0127122
ENSG00000250822	5.4	0.0288212
ENSG00000157542	5.3	2.94e-14
ENSG00000196611	5.3	4.75e-08
ENSG00000308196	5.3	1.13e-05
ENSG00000280372	5.3	0.000523173
ENSG00000256581	5.3	0.000756892
ENSG00000256734	5.3	0.000859821
ENSG00000298247	5.3	0.000983122
ENSG00000306854	5.3	0.00114338
ENSG00000233109	5.3	0.00147357
ENSG00000262714	5.3	0.00176579
ENSG00000286663	5.3	0.00420158
ENSG00000211625	5.3	0.00526525
ENSG00000250038	5.3	0.00548964
ENSG00000300582	5.3	0.010741
ENSG00000171540	5.3	0.013
ENSG00000239519	5.3	0.0341764
ENSG00000163735	5.2	8.46e-09
ENSG00000101670	5.2	3.68e-08
ENSG00000166527	5.2	4.1e-07
ENSG00000243290	5.2	0.000241939
ENSG00000134339	5.2	0.000310719
ENSG00000235881	5.2	0.000492034
ENSG00000307087	5.2	0.000936834
ENSG00000286076	5.2	0.000995203
ENSG00000236306	5.2	0.00103415
ENSG00000278847	5.2	0.00154807
ENSG00000183629	5.2	0.00212499
ENSG00000244116	5.2	0.00339416
ENSG00000289995	5.2	0.00696515
ENSG00000294597	5.2	0.00746031
ENSG00000241324	5.2	0.00780968
ENSG00000255388	5.2	0.015206
ENSG00000216616	5.2	0.0395076
ENSG00000213233	5.2	0.0405318
ENSG00000231123	5.1	1.18e-08
ENSG00000262406	5.1	1.85e-08
ENSG00000142224	5.1	3.65e-07
ENSG00000307328	5.1	0.000232863
ENSG00000261501	5.1	0.000444683
ENSG00000253376	5.1	0.000483103
ENSG00000008197	5.1	0.000694905
ENSG00000296253	5.1	0.00099576
ENSG00000226828	5.1	0.00155659
ENSG00000294954	5.1	0.0016876
ENSG00000290853	5.1	0.00226879
ENSG00000310302	5.1	0.00245513
ENSG00000286270	5.1	0.00319582
ENSG00000254328	5.1	0.00424096
ENSG00000280059	5.1	0.00454749
ENSG00000303770	5.1	0.00512797
ENSG00000201412	5.1	0.00625501
ENSG00000267761	5.1	0.00627855
ENSG00000080511	5.1	0.0143184
ENSG00000279221	5.1	0.0171871
ENSG00000230252	5.1	0.0175046
ENSG00000299586	5.1	0.0179595
ENSG00000278348	5.1	0.0425378
ENSG00000125144	5	3.12e-15
ENSG00000232624	5	0.000424391
ENSG00000274825	5	0.000592924
ENSG00000308252	5	0.000604398
ENSG00000241359	5	0.00156335
ENSG00000228636	5	0.00211243
ENSG00000287749	5	0.00223253
ENSG00000144191	5	0.00230393
ENSG00000090402	5	0.0030033
ENSG00000259862	5	0.00539354
ENSG00000309808	5	0.00607654
ENSG00000232353	5	0.00799561
ENSG00000239589	5	0.00814309
ENSG00000261436	5	0.0086336
ENSG00000279042	5	0.0102098
ENSG00000222607	5	0.0102153
ENSG00000251281	5	0.0178525
ENSG00000299672	5	0.0200731
ENSG00000295990	5	0.0219561
ENSG00000302528	5	0.0229363
ENSG00000288017	5	0.0270867
ENSG00000211818	5	0.0280388
ENSG00000211938	4.9	9.27e-05
ENSG00000235601	4.9	0.000171029
ENSG00000244582	4.9	0.000695665
ENSG00000275210	4.9	0.00103017
ENSG00000306828	4.9	0.00135277
ENSG00000299189	4.9	0.00164909
ENSG00000173157	4.9	0.00186854
ENSG00000286134	4.9	0.00216203
ENSG00000211679	4.9	0.00236788
ENSG00000175746	4.9	0.00246033
ENSG00000261029	4.9	0.00265058
ENSG00000290603	4.9	0.00307253
ENSG00000285613	4.9	0.00314302
ENSG00000297432	4.9	0.00317027
ENSG00000306505	4.9	0.00426137
ENSG00000230097	4.9	0.00590737
ENSG00000298438	4.9	0.00702818
ENSG00000223903	4.9	0.00756939
ENSG00000211785	4.9	0.00769044
ENSG00000250274	4.9	0.00964599
ENSG00000307370	4.9	0.0104555
ENSG00000308591	4.9	0.0104555
ENSG00000211956	4.9	0.0110904
ENSG00000211941	4.9	0.0113305
ENSG00000249614	4.9	0.0130617
ENSG00000290496	4.9	0.0137673
ENSG00000306223	4.9	0.0182056
ENSG00000298603	4.9	0.0188209
ENSG00000283072	4.9	0.0212137
ENSG00000207282	4.9	0.0212913
ENSG00000249152	4.9	0.023476
ENSG00000286961	4.9	0.0236496
ENSG00000270550	4.9	0.0238187
ENSG00000242009	4.9	0.0241956
ENSG00000293385	4.9	0.0243062
ENSG00000293359	4.9	0.0280583
ENSG00000309377	4.8	5.23e-05
ENSG00000243620	4.8	0.000109938
ENSG00000171234	4.8	0.000177512
ENSG00000275215	4.8	0.000242765
ENSG00000249267	4.8	0.000353607
ENSG00000101076	4.8	0.000521375
ENSG00000255801	4.8	0.00145041
ENSG00000280650	4.8	0.00169926
ENSG00000301160	4.8	0.0021002
ENSG00000252420	4.8	0.0025543
ENSG00000261742	4.8	0.00264805
ENSG00000307532	4.8	0.00297145
ENSG00000301936	4.8	0.00316484
ENSG00000204455	4.8	0.00329238
ENSG00000070915	4.8	0.00470353
ENSG00000298520	4.8	0.00476699
ENSG00000239513	4.8	0.00587506
ENSG00000291034	4.8	0.00637365
ENSG00000285605	4.8	0.00666591
ENSG00000242534	4.8	0.00845492
ENSG00000214978	4.8	0.00856961
ENSG00000298704	4.8	0.00887627
ENSG00000187033	4.8	0.00906817
ENSG00000172551	4.8	0.00938527
ENSG00000236385	4.8	0.00948142
ENSG00000211778	4.8	0.00990866
ENSG00000236069	4.8	0.0101677
ENSG00000148513	4.8	0.0119887
ENSG00000236049	4.8	0.0149428
ENSG00000233099	4.8	0.0149771
ENSG00000300146	4.8	0.0153476
ENSG00000261129	4.8	0.0247452
ENSG00000286009	4.8	0.0250872
ENSG00000302744	4.8	0.025478
ENSG00000268736	4.8	0.0268808
ENSG00000309687	4.8	0.027042
ENSG00000169876	4.8	0.0271277
ENSG00000260701	4.8	0.0287385
ENSG00000283462	4.8	0.0287385
ENSG00000232172	4.8	0.0308288
ENSG00000235901	4.8	0.0310318
ENSG00000207153	4.8	0.0318729
ENSG00000271583	4.8	0.0330717
ENSG00000299155	4.8	0.0404372
ENSG00000289927	4.7	2.01e-11
ENSG00000162723	4.7	3.25e-05
ENSG00000309128	4.7	0.000150821
ENSG00000302842	4.7	0.000364064
ENSG00000225934	4.7	0.000599639
ENSG00000243064	4.7	0.00118597
ENSG00000304684	4.7	0.00133164
ENSG00000185385	4.7	0.00192819
ENSG00000234191	4.7	0.00216417
ENSG00000225280	4.7	0.00267612
ENSG00000204695	4.7	0.00440647
ENSG00000214782	4.7	0.00456176
ENSG00000287046	4.7	0.00532376
ENSG00000227148	4.7	0.00554257
ENSG00000302774	4.7	0.00693036
ENSG00000178776	4.7	0.00807553
ENSG00000290671	4.7	0.0111615
ENSG00000254664	4.7	0.0112848
ENSG00000290660	4.7	0.0127117
ENSG00000177551	4.7	0.0129477
ENSG00000227072	4.7	0.0134623
ENSG00000235221	4.7	0.0146781
ENSG00000280093	4.7	0.0147155
ENSG00000284722	4.7	0.0151985
ENSG00000303989	4.7	0.0154809
ENSG00000260761	4.7	0.0305181
ENSG00000286798	4.7	0.0325911
ENSG00000301564	4.7	0.03289
ENSG00000297082	4.7	0.0334423
ENSG00000308603	4.7	0.0334919
ENSG00000228593	4.7	0.0337609
ENSG00000253164	4.7	0.0340241
ENSG00000235150	4.7	0.0340577
ENSG00000279697	4.7	0.0363067
ENSG00000306876	4.7	0.0383519
ENSG00000248880	4.7	0.0392596
ENSG00000201818	4.7	0.0421346
ENSG00000136535	4.7	0.0426428
ENSG00000260658	4.6	1.33e-07
ENSG00000275385	4.6	2.21e-07
ENSG00000148735	4.6	5.42e-07
ENSG00000290901	4.6	4.18e-05
ENSG00000258602	4.6	0.000302276
ENSG00000248319	4.6	0.00045821
ENSG00000291031	4.6	0.00054775
ENSG00000300173	4.6	0.000651287
ENSG00000259737	4.6	0.000921161
ENSG00000289093	4.6	0.00254714
ENSG00000211933	4.6	0.00345184
ENSG00000178172	4.6	0.00411287
ENSG00000254119	4.6	0.00499382
ENSG00000304856	4.6	0.00500636
ENSG00000286218	4.6	0.00570033
ENSG00000310041	4.6	0.00708659
ENSG00000224825	4.6	0.00711245
ENSG00000308304	4.6	0.00914102
ENSG00000308155	4.6	0.012399
ENSG00000288001	4.6	0.0139472
ENSG00000295489	4.6	0.0139843
ENSG00000297834	4.6	0.0139843
ENSG00000302889	4.6	0.0145843
ENSG00000243968	4.6	0.0148355
ENSG00000305407	4.6	0.0148368
ENSG00000267799	4.6	0.0150915
ENSG00000205922	4.6	0.0173507
ENSG00000302795	4.6	0.017756
ENSG00000308840	4.6	0.018066
ENSG00000248131	4.6	0.0180723
ENSG00000199832	4.6	0.0182482
ENSG00000231291	4.6	0.0200629
ENSG00000308598	4.6	0.0240686
ENSG00000286041	4.6	0.0347561
ENSG00000308831	4.6	0.0349751
ENSG00000242293	4.6	0.0354103
ENSG00000308568	4.6	0.0384386
ENSG00000200555	4.6	0.0384794
ENSG00000238003	4.6	0.0386339
ENSG00000152936	4.6	0.0389593
ENSG00000231815	4.6	0.0389593
ENSG00000297291	4.6	0.0392349
ENSG00000144583	4.6	0.0393708
ENSG00000260680	4.6	0.0393768
ENSG00000206640	4.6	0.0405509
ENSG00000229840	4.6	0.0420481
ENSG00000248543	4.6	0.0438075
ENSG00000298650	4.6	0.0469105
ENSG00000213587	4.6	0.0484709
ENSG00000211592	4.5	4.98e-08
ENSG00000174837	4.5	1.26e-06
ENSG00000229271	4.5	0.000120629
ENSG00000211653	4.5	0.000262693
ENSG00000258913	4.5	0.000347228
ENSG00000253163	4.5	0.000411135
ENSG00000231918	4.5	0.00103735
ENSG00000285523	4.5	0.00108986
ENSG00000172179	4.5	0.00119059
ENSG00000232193	4.5	0.00175666
ENSG00000227841	4.5	0.00202375
ENSG00000250361	4.5	0.00207491
ENSG00000211949	4.5	0.00257771
ENSG00000279032	4.5	0.0027478
ENSG00000307506	4.5	0.00280998
ENSG00000233070	4.5	0.00291459
ENSG00000215887	4.5	0.00394152
ENSG00000247131	4.5	0.00645837
ENSG00000286910	4.5	0.00723207
ENSG00000258609	4.5	0.00735538
ENSG00000256802	4.5	0.00841062
ENSG00000266268	4.5	0.00844726
ENSG00000258038	4.5	0.0110097
ENSG00000229051	4.5	0.0115047
ENSG00000299323	4.5	0.012246
ENSG00000294378	4.5	0.0177238
ENSG00000302345	4.5	0.0183455
ENSG00000231110	4.5	0.0187557
ENSG00000287744	4.5	0.0189501
ENSG00000300563	4.5	0.0194435
ENSG00000214428	4.5	0.0215728
ENSG00000226933	4.5	0.021678
ENSG00000234710	4.5	0.0240034
ENSG00000296774	4.5	0.0270334
ENSG00000254456	4.5	0.0297233
ENSG00000177414	4.5	0.0410808
ENSG00000202001	4.5	0.0422263
ENSG00000184459	4.5	0.043131
ENSG00000251649	4.5	0.0437495
ENSG00000297998	4.5	0.0440168
ENSG00000249815	4.5	0.0442135
ENSG00000303972	4.5	0.0442358
ENSG00000264837	4.5	0.04477
ENSG00000287326	4.5	0.04477
ENSG00000249881	4.5	0.0448013
ENSG00000222613	4.5	0.0453087
ENSG00000285630	4.5	0.0455414
ENSG00000207075	4.5	0.0461157
ENSG00000253100	4.5	0.0462706
ENSG00000302241	4.5	0.0481114
ENSG00000253509	4.5	0.0489213
ENSG00000253836	4.5	0.0495719
ENSG00000147614	4.4	2.1e-05
ENSG00000163221	4.4	8.73e-05
ENSG00000239168	4.4	0.000502829
ENSG00000216854	4.4	0.00152249
ENSG00000299407	4.4	0.00165586
ENSG00000260756	4.4	0.0025727
ENSG00000296194	4.4	0.00308628
ENSG00000289107	4.4	0.00390881
ENSG00000201006	4.4	0.00495995
ENSG00000172156	4.4	0.00510746
ENSG00000298040	4.4	0.00552581
ENSG00000297502	4.4	0.00602982
ENSG00000280032	4.4	0.00643904
ENSG00000251216	4.4	0.00723689
ENSG00000278205	4.4	0.00806186
ENSG00000257470	4.4	0.00821313
ENSG00000299645	4.4	0.0103705
ENSG00000260624	4.4	0.0109723
ENSG00000228422	4.4	0.0109824
ENSG00000264391	4.4	0.0127543
ENSG00000119913	4.4	0.0177333
ENSG00000299811	4.4	0.0220689
ENSG00000304895	4.4	0.0230897
ENSG00000108688	4.4	0.0240467
ENSG00000279910	4.4	0.0244696
ENSG00000258773	4.4	0.0248225
ENSG00000297209	4.4	0.0251046
ENSG00000288895	4.4	0.0277298
ENSG00000252057	4.4	0.0280755
ENSG00000308806	4.4	0.0286641
ENSG00000307492	4.4	0.0314505
ENSG00000286538	4.4	0.045797
ENSG00000301948	4.4	0.0470381
ENSG00000296759	4.4	0.0478257
ENSG00000201868	4.4	0.0498562
ENSG00000198671	4.4	0.0499381
ENSG00000138316	4.3	9.06e-12
ENSG00000095752	4.3	8.74e-07
ENSG00000253154	4.3	6.37e-05
ENSG00000124102	4.3	0.00031771
ENSG00000225166	4.3	0.000440802
ENSG00000229274	4.3	0.00136352
ENSG00000211890	4.3	0.0016768
ENSG00000236162	4.3	0.00210576
ENSG00000226733	4.3	0.00261323
ENSG00000287108	4.3	0.00301225
ENSG00000307378	4.3	0.00321294
ENSG00000152954	4.3	0.00441601
ENSG00000293917	4.3	0.00991051
ENSG00000305014	4.3	0.0101648
ENSG00000187857	4.3	0.0105035
ENSG00000253220	4.3	0.0106082
ENSG00000262366	4.3	0.0110937
ENSG00000299165	4.3	0.0111572
ENSG00000250874	4.3	0.0141777
ENSG00000214128	4.3	0.0143684
ENSG00000267354	4.3	0.0156503
ENSG00000234497	4.3	0.0158559
ENSG00000229563	4.3	0.016057
ENSG00000298599	4.3	0.018032
ENSG00000212710	4.3	0.0209626
ENSG00000115850	4.3	0.0216191
ENSG00000255116	4.3	0.0237839
ENSG00000226806	4.3	0.024503
ENSG00000248337	4.3	0.0248844
ENSG00000279997	4.3	0.0250206
ENSG00000285611	4.3	0.0253868
ENSG00000309543	4.3	0.0268261
ENSG00000306704	4.3	0.0270259
ENSG00000222150	4.3	0.0286238
ENSG00000305066	4.3	0.0291222
ENSG00000294947	4.3	0.0297448
ENSG00000293744	4.3	0.0299238
ENSG00000306197	4.3	0.0307321
ENSG00000308482	4.3	0.0311883
ENSG00000237746	4.3	0.0313349
ENSG00000273118	4.3	0.0315647
ENSG00000299461	4.3	0.0315647
ENSG00000293019	4.3	0.0333612
ENSG00000241755	4.3	0.0498601
ENSG00000131668	4.2	3.63e-08
ENSG00000128285	4.2	9.22e-08
ENSG00000241945	4.2	1.08e-06
ENSG00000290613	4.2	2.95e-05
ENSG00000296123	4.2	3.42e-05
ENSG00000173432	4.2	0.000169712
ENSG00000253427	4.2	0.000463997
ENSG00000251329	4.2	0.000492393
ENSG00000081800	4.2	0.000617247
ENSG00000256684	4.2	0.00175464
ENSG00000207176	4.2	0.00225141
ENSG00000226777	4.2	0.00231502
ENSG00000300052	4.2	0.00491107
ENSG00000292977	4.2	0.00589823
ENSG00000298833	4.2	0.010636
ENSG00000173699	4.2	0.0110779
ENSG00000304612	4.2	0.0128617
ENSG00000177511	4.2	0.0137726
ENSG00000298414	4.2	0.014771
ENSG00000289040	4.2	0.0147963
ENSG00000291024	4.2	0.015602
ENSG00000267401	4.2	0.0169704
ENSG00000306390	4.2	0.020028
ENSG00000232212	4.2	0.0260182
ENSG00000249338	4.2	0.0269542
ENSG00000302325	4.2	0.027547
ENSG00000310485	4.2	0.0276019
ENSG00000310230	4.2	0.0280003
ENSG00000287668	4.2	0.0280854
ENSG00000282997	4.2	0.0285894
ENSG00000284611	4.2	0.0293129
ENSG00000295583	4.2	0.0299371
ENSG00000222000	4.2	0.0300238
ENSG00000164256	4.2	0.0306784
ENSG00000293773	4.2	0.0331245
ENSG00000249662	4.2	0.0337134
ENSG00000285563	4.2	0.0348707
ENSG00000226083	4.2	0.0356507
ENSG00000251788	4.2	0.0380686
ENSG00000309656	4.2	0.0382463
ENSG00000287072	4.2	0.0386088
ENSG00000263988	4.2	0.0388906
ENSG00000291183	4.2	0.0399311
ENSG00000251643	4.2	0.0478355
ENSG00000203710	4.1	7.49e-07
ENSG00000149948	4.1	3.67e-06
ENSG00000188282	4.1	1.21e-05
ENSG00000143469	4.1	4.53e-05
ENSG00000244437	4.1	0.000583215
ENSG00000280614	4.1	0.00134428
ENSG00000285780	4.1	0.00418131
ENSG00000253463	4.1	0.00453256
ENSG00000214803	4.1	0.00470199
ENSG00000105205	4.1	0.00606285
ENSG00000113722	4.1	0.00634727
ENSG00000272727	4.1	0.00647739
ENSG00000242195	4.1	0.00654541
ENSG00000305998	4.1	0.00776391
ENSG00000289990	4.1	0.00803553
ENSG00000301522	4.1	0.00945727
ENSG00000201070	4.1	0.0129464
ENSG00000255745	4.1	0.0131065
ENSG00000254482	4.1	0.0133822
ENSG00000260469	4.1	0.0148311
ENSG00000188467	4.1	0.0156605
ENSG00000205325	4.1	0.017916
ENSG00000225255	4.1	0.0186071
ENSG00000307149	4.1	0.0188029
ENSG00000306421	4.1	0.0195461
ENSG00000307367	4.1	0.0195526
ENSG00000241640	4.1	0.0198214
ENSG00000262959	4.1	0.0226928
ENSG00000308278	4.1	0.0248711
ENSG00000287833	4.1	0.0250912
ENSG00000276724	4.1	0.0303007
ENSG00000296787	4.1	0.0316856
ENSG00000287080	4.1	0.0321536
ENSG00000237088	4.1	0.0326821
ENSG00000286635	4.1	0.0339506
ENSG00000229865	4.1	0.0344174
ENSG00000307509	4.1	0.0345155
ENSG00000257752	4.1	0.0351519
ENSG00000302527	4.1	0.0362691
ENSG00000138622	4.1	0.0363214
ENSG00000243593	4.1	0.0379296
ENSG00000204110	4.1	0.0380058
ENSG00000305221	4.1	0.0381262
ENSG00000264423	4.1	0.0390179
ENSG00000171595	4.1	0.0391664
ENSG00000302431	4.1	0.0392605
ENSG00000211937	4.1	0.0397626
ENSG00000276077	4.1	0.0401011
ENSG00000211973	4.1	0.0403793
ENSG00000251283	4.1	0.0411173
ENSG00000299059	4.1	0.0429328
ENSG00000146839	4.1	0.0432819
ENSG00000233882	4.1	0.0443978
ENSG00000235857	4.1	0.0454194
ENSG00000286639	4.1	0.0464062
ENSG00000235538	4.1	0.0464433
ENSG00000266729	4.1	0.0468002
ENSG00000287841	4.1	0.0489933
ENSG00000162551	4	1.91e-08
ENSG00000143512	4	6.89e-06
ENSG00000132639	4	1.26e-05
ENSG00000234020	4	0.000352126
ENSG00000264956	4	0.000527108
ENSG00000233179	4	0.00135099
ENSG00000048545	4	0.003206
ENSG00000279667	4	0.00341098
ENSG00000294024	4	0.00395039
ENSG00000287038	4	0.00402739
ENSG00000126259	4	0.00405308
ENSG00000200261	4	0.0047901
ENSG00000310144	4	0.00494544
ENSG00000260289	4	0.00752075
ENSG00000259929	4	0.00807811
ENSG00000287928	4	0.0105267
ENSG00000250546	4	0.0124521
ENSG00000305652	4	0.0128378
ENSG00000163737	4	0.0146183
ENSG00000180861	4	0.0147065
ENSG00000287520	4	0.0147401
ENSG00000297383	4	0.0171852
ENSG00000287279	4	0.0175982
ENSG00000247381	4	0.0178661
ENSG00000227088	4	0.0192179
ENSG00000248572	4	0.0193301
ENSG00000236635	4	0.0195821
ENSG00000279209	4	0.0202726
ENSG00000249901	4	0.0216921
ENSG00000296764	4	0.0217361
ENSG00000300890	4	0.0221019
ENSG00000304106	4	0.0230894
ENSG00000231605	4	0.0234458
ENSG00000303841	4	0.0247101
ENSG00000153684	4	0.0264351
ENSG00000261250	4	0.0265495
ENSG00000229306	4	0.0315174
ENSG00000303509	4	0.0327799
ENSG00000298663	4	0.0359295
ENSG00000308508	4	0.0377214
ENSG00000171794	4	0.0380952
ENSG00000236985	4	0.0383111
ENSG00000236651	4	0.0386896
ENSG00000253593	4	0.0395989
ENSG00000298565	4	0.0405108
ENSG00000227485	4	0.0408264
ENSG00000296101	4	0.0409578
ENSG00000171804	4	0.0411085
ENSG00000268566	4	0.0411635
ENSG00000295065	4	0.0420215
ENSG00000229967	4	0.0422907
ENSG00000304922	4	0.0436396
ENSG00000225558	4	0.0451905
ENSG00000268505	4	0.0452013
ENSG00000294476	4	0.0455668
ENSG00000298545	4	0.0462416
ENSG00000290355	4	0.046658
ENSG00000293610	4	0.0495116
ENSG00000140678	3.9	4.56e-09
ENSG00000104435	3.9	9.34e-07
ENSG00000130487	3.9	4.03e-05
ENSG00000248187	3.9	0.000141632
ENSG00000224137	3.9	0.000365561
ENSG00000257336	3.9	0.000509784
ENSG00000233358	3.9	0.00212277
ENSG00000260232	3.9	0.00234889
ENSG00000289861	3.9	0.00244717
ENSG00000250241	3.9	0.00279124
ENSG00000283384	3.9	0.00306076
ENSG00000250081	3.9	0.00386726
ENSG00000250189	3.9	0.00405833
ENSG00000236922	3.9	0.00431511
ENSG00000299314	3.9	0.00443188
ENSG00000185594	3.9	0.00478693
ENSG00000227308	3.9	0.00503977
ENSG00000267793	3.9	0.00566467
ENSG00000298738	3.9	0.00620884
ENSG00000293793	3.9	0.00662057
ENSG00000231574	3.9	0.00764384
ENSG00000279860	3.9	0.0084108
ENSG00000301285	3.9	0.00949989
ENSG00000234426	3.9	0.0103394
ENSG00000287426	3.9	0.0113613
ENSG00000309459	3.9	0.0122131
ENSG00000258084	3.9	0.012264
ENSG00000297397	3.9	0.013022
ENSG00000293281	3.9	0.0133302
ENSG00000211714	3.9	0.0146107
ENSG00000293879	3.9	0.0172523
ENSG00000296498	3.9	0.0175458
ENSG00000242371	3.9	0.0180277
ENSG00000226043	3.9	0.0182525
ENSG00000233472	3.9	0.0216916
ENSG00000240107	3.9	0.022821
ENSG00000299083	3.9	0.0245432
ENSG00000299435	3.9	0.0264873
ENSG00000273406	3.9	0.0266858
ENSG00000265316	3.9	0.026821
ENSG00000207997	3.9	0.0274588
ENSG00000206995	3.9	0.0360683
ENSG00000308887	3.9	0.0411597
ENSG00000271394	3.9	0.0417889
ENSG00000259697	3.9	0.0430137
ENSG00000259601	3.9	0.0477253
ENSG00000288004	3.9	0.0478872
ENSG00000249873	3.9	0.0479065
ENSG00000259720	3.9	0.0493168
ENSG00000121933	3.8	6.13e-08
ENSG00000140873	3.8	7.91e-07
ENSG00000203446	3.8	2.83e-06
ENSG00000228742	3.8	9.52e-06
ENSG00000301424	3.8	9.54e-05
ENSG00000164935	3.8	0.000288613
ENSG00000183019	3.8	0.00037286
ENSG00000146070	3.8	0.000406577
ENSG00000301207	3.8	0.000480827
ENSG00000296639	3.8	0.000698828
ENSG00000134545	3.8	0.000888535
ENSG00000211896	3.8	0.00104772
ENSG00000295230	3.8	0.00175676
ENSG00000158578	3.8	0.00190335
ENSG00000205293	3.8	0.00198335
ENSG00000129988	3.8	0.00234454
ENSG00000134757	3.8	0.00305288
ENSG00000234264	3.8	0.00370925
ENSG00000131737	3.8	0.00424635
ENSG00000306384	3.8	0.0052093
ENSG00000240521	3.8	0.00627344
ENSG00000289292	3.8	0.00735558
ENSG00000174572	3.8	0.00759159
ENSG00000305770	3.8	0.00850293
ENSG00000253734	3.8	0.00902004
ENSG00000298420	3.8	0.00925867
ENSG00000261278	3.8	0.00953702
ENSG00000264379	3.8	0.0108121
ENSG00000288539	3.8	0.0115987
ENSG00000248973	3.8	0.0135381
ENSG00000278254	3.8	0.0154453
ENSG00000171916	3.8	0.0180145
ENSG00000298035	3.8	0.0186427
ENSG00000250726	3.8	0.0193711
ENSG00000225107	3.8	0.0194805
ENSG00000306020	3.8	0.0197939
ENSG00000309879	3.8	0.0202041
ENSG00000268289	3.8	0.0248972
ENSG00000239705	3.8	0.0257338
ENSG00000168412	3.8	0.026674
ENSG00000286785	3.8	0.0272371
ENSG00000306983	3.8	0.0272544
ENSG00000306585	3.8	0.027789
ENSG00000200326	3.8	0.0281246
ENSG00000205809	3.8	0.0299326
ENSG00000302725	3.8	0.0315249
ENSG00000211662	3.8	0.0315774
ENSG00000280707	3.8	0.0323846
ENSG00000236666	3.8	0.0335912
ENSG00000287455	3.8	0.0360876
ENSG00000300330	3.8	0.0386152
ENSG00000179750	3.7	3.28e-07
ENSG00000173597	3.7	2.11e-06
ENSG00000137673	3.7	2.61e-06
ENSG00000227619	3.7	6.78e-06
ENSG00000100385	3.7	9.55e-06
ENSG00000267013	3.7	5.02e-05
ENSG00000307651	3.7	9.82e-05
ENSG00000310361	3.7	0.000515255
ENSG00000262920	3.7	0.000893475
ENSG00000251443	3.7	0.00142039
ENSG00000207305	3.7	0.00165861
ENSG00000286357	3.7	0.00170858
ENSG00000235142	3.7	0.00315857
ENSG00000249359	3.7	0.00318265
ENSG00000254639	3.7	0.0050639
ENSG00000274979	3.7	0.00508152
ENSG00000113303	3.7	0.00645374
ENSG00000290735	3.7	0.00792244
ENSG00000259269	3.7	0.00804576
ENSG00000289358	3.7	0.0081563
ENSG00000239223	3.7	0.00828887
ENSG00000288016	3.7	0.00857463
ENSG00000233588	3.7	0.00927399
ENSG00000282828	3.7	0.0101193
ENSG00000262099	3.7	0.0108592
ENSG00000258035	3.7	0.0119834
ENSG00000309886	3.7	0.0122961
ENSG00000251629	3.7	0.0142479
ENSG00000249961	3.7	0.0145073
ENSG00000279628	3.7	0.0151792
ENSG00000292246	3.7	0.0154915
ENSG00000232655	3.7	0.0156665
ENSG00000243466	3.7	0.0157842
ENSG00000007350	3.7	0.0171483
ENSG00000124812	3.7	0.0174804
ENSG00000101188	3.7	0.0212881
ENSG00000211753	3.7	0.0231807
ENSG00000258827	3.7	0.023404
ENSG00000176177	3.7	0.0239368
ENSG00000292309	3.7	0.024299
ENSG00000304437	3.7	0.0248894
ENSG00000144045	3.7	0.0248984
ENSG00000293386	3.7	0.0251132
ENSG00000294749	3.7	0.0259118
ENSG00000298323	3.7	0.0261996
ENSG00000295354	3.7	0.0265258
ENSG00000293993	3.7	0.0268502
ENSG00000279516	3.7	0.0277855
ENSG00000149635	3.7	0.0279511
ENSG00000177202	3.7	0.0280855
ENSG00000303357	3.7	0.0282808
ENSG00000266664	3.7	0.0301977
ENSG00000293881	3.7	0.0304666
ENSG00000267209	3.7	0.0307779
ENSG00000296750	3.7	0.0314822
ENSG00000240934	3.7	0.0315802
ENSG00000237031	3.7	0.0326439
ENSG00000286933	3.7	0.0341298
ENSG00000240622	3.7	0.0370704
ENSG00000309862	3.7	0.037563
ENSG00000261789	3.7	0.0376355
ENSG00000264104	3.7	0.0388338
ENSG00000124657	3.7	0.0391374
ENSG00000308698	3.7	0.0403761
ENSG00000267757	3.7	0.0414024
ENSG00000269546	3.7	0.0480001
ENSG00000127507	3.6	1.27e-07
ENSG00000292434	3.6	1.08e-05
ENSG00000171611	3.6	6.5e-05
ENSG00000162490	3.6	0.000106913
ENSG00000166523	3.6	0.000108683
ENSG00000268941	3.6	0.000131814
ENSG00000290030	3.6	0.00038827
ENSG00000167749	3.6	0.000642528
ENSG00000205592	3.6	0.00112489
ENSG00000225528	3.6	0.00115894
ENSG00000169704	3.6	0.00152735
ENSG00000275465	3.6	0.00180057
ENSG00000283982	3.6	0.00255474
ENSG00000255364	3.6	0.00273564
ENSG00000249642	3.6	0.00368232
ENSG00000132704	3.6	0.00374685
ENSG00000307342	3.6	0.00656469
ENSG00000288091	3.6	0.00727852
ENSG00000251249	3.6	0.0072812
ENSG00000271856	3.6	0.00943867
ENSG00000234184	3.6	0.0108482
ENSG00000250754	3.6	0.0108509
ENSG00000296587	3.6	0.011235
ENSG00000258098	3.6	0.0127179
ENSG00000260072	3.6	0.0131088
ENSG00000242641	3.6	0.0154098
ENSG00000302684	3.6	0.0156295
ENSG00000260715	3.6	0.0156649
ENSG00000286324	3.6	0.0161254
ENSG00000277396	3.6	0.0164036
ENSG00000261729	3.6	0.0164671
ENSG00000295725	3.6	0.0171065
ENSG00000231040	3.6	0.0199883
ENSG00000086696	3.6	0.0209913
ENSG00000304770	3.6	0.0222667
ENSG00000233656	3.6	0.0292131
ENSG00000135220	3.6	0.0326706
ENSG00000251129	3.6	0.0331278
ENSG00000288562	3.6	0.0340982
ENSG00000300608	3.6	0.0367395
ENSG00000306312	3.6	0.0368582
ENSG00000303836	3.6	0.0384276
ENSG00000285082	3.6	0.0384669
ENSG00000259107	3.6	0.0387338
ENSG00000240404	3.6	0.0389207
ENSG00000261664	3.6	0.039218
ENSG00000176923	3.6	0.0410293
ENSG00000211935	3.6	0.0411608
ENSG00000249417	3.6	0.0433446
ENSG00000258792	3.6	0.0435399
ENSG00000278890	3.6	0.0437516
ENSG00000301819	3.6	0.0438062
ENSG00000279717	3.6	0.0445118
ENSG00000288803	3.6	0.044927
ENSG00000299845	3.6	0.0451334
ENSG00000230096	3.6	0.0451646
ENSG00000105507	3.6	0.0463347
ENSG00000253802	3.6	0.0486116
ENSG00000308431	3.6	0.0497575
ENSG00000133110	3.5	6.49e-16
ENSG00000157551	3.5	1.1e-09
ENSG00000148848	3.5	5.35e-08
ENSG00000228956	3.5	7.55e-07
ENSG00000214407	3.5	1.62e-05
ENSG00000179593	3.5	2.19e-05
ENSG00000211895	3.5	6.57e-05
ENSG00000231231	3.5	0.000110665
ENSG00000304119	3.5	0.00313226
ENSG00000296884	3.5	0.0031876
ENSG00000304623	3.5	0.00361305
ENSG00000289439	3.5	0.00594834
ENSG00000293877	3.5	0.0061296
ENSG00000297123	3.5	0.0077347
ENSG00000223776	3.5	0.00796962
ENSG00000229976	3.5	0.0084676
ENSG00000287886	3.5	0.00848765
ENSG00000305238	3.5	0.0104147
ENSG00000197826	3.5	0.0108974
ENSG00000296496	3.5	0.011301
ENSG00000258657	3.5	0.0117424
ENSG00000301805	3.5	0.0122029
ENSG00000267402	3.5	0.0127124
ENSG00000279193	3.5	0.0172126
ENSG00000305807	3.5	0.0175002
ENSG00000280371	3.5	0.0180843
ENSG00000260903	3.5	0.0190632
ENSG00000145888	3.5	0.0194976
ENSG00000242060	3.5	0.0217634
ENSG00000263958	3.5	0.023081
ENSG00000269303	3.5	0.0236043
ENSG00000199469	3.5	0.0259577
ENSG00000240350	3.5	0.0270224
ENSG00000226827	3.5	0.0277712
ENSG00000227240	3.5	0.0278192
ENSG00000165059	3.5	0.0285425
ENSG00000243953	3.5	0.0311547
ENSG00000301853	3.5	0.0328469
ENSG00000284703	3.5	0.0348548
ENSG00000201622	3.5	0.0362534
ENSG00000305067	3.5	0.0363413
ENSG00000226869	3.5	0.0367308
ENSG00000239906	3.5	0.0367349
ENSG00000070729	3.5	0.0398477
ENSG00000231031	3.5	0.0411831
ENSG00000296547	3.5	0.0419948
ENSG00000167664	3.5	0.0447407
ENSG00000279929	3.5	0.0447805
ENSG00000290695	3.5	0.0456847
ENSG00000289898	3.5	0.0461611
ENSG00000308871	3.5	0.0461838
ENSG00000308760	3.5	0.0464267
ENSG00000236735	3.5	0.0473108
ENSG00000227284	3.5	0.0477775
ENSG00000267038	3.5	0.0478956
ENSG00000171848	3.4	6.62e-07
ENSG00000288902	3.4	7.47e-06
ENSG00000293352	3.4	1.1e-05
ENSG00000140379	3.4	2.03e-05
ENSG00000278893	3.4	5.51e-05
ENSG00000132465	3.4	7.21e-05
ENSG00000165061	3.4	0.000160468
ENSG00000104826	3.4	0.000384432
ENSG00000289949	3.4	0.000386705
ENSG00000297753	3.4	0.000404033
ENSG00000188056	3.4	0.000429917
ENSG00000288547	3.4	0.000748471
ENSG00000007372	3.4	0.000897652
ENSG00000223609	3.4	0.00169582
ENSG00000288731	3.4	0.00190068
ENSG00000161270	3.4	0.00264504
ENSG00000295235	3.4	0.0028931
ENSG00000277586	3.4	0.00347563
ENSG00000243499	3.4	0.00360229
ENSG00000258791	3.4	0.00392167
ENSG00000223598	3.4	0.00395837
ENSG00000257522	3.4	0.00538267
ENSG00000234148	3.4	0.00736385
ENSG00000177324	3.4	0.00771791
ENSG00000233242	3.4	0.00822095
ENSG00000277089	3.4	0.0102082
ENSG00000255346	3.4	0.0104715
ENSG00000305204	3.4	0.0104977
ENSG00000229503	3.4	0.0108993
ENSG00000255084	3.4	0.0126901
ENSG00000294885	3.4	0.0134515
ENSG00000222036	3.4	0.0150787
ENSG00000183185	3.4	0.0178306
ENSG00000205300	3.4	0.0179499
ENSG00000251635	3.4	0.0199769
ENSG00000233633	3.4	0.0204461
ENSG00000159289	3.4	0.0211537
ENSG00000290933	3.4	0.0212085
ENSG00000256473	3.4	0.0216655
ENSG00000289498	3.4	0.0219761
ENSG00000301728	3.4	0.0223285
ENSG00000306697	3.4	0.0228137
ENSG00000285940	3.4	0.0234829
ENSG00000303604	3.4	0.0243437
ENSG00000279082	3.4	0.0253745
ENSG00000225539	3.4	0.0254003
ENSG00000249746	3.4	0.0256451
ENSG00000273980	3.4	0.0262972
ENSG00000301429	3.4	0.0284059
ENSG00000224373	3.4	0.0287942
ENSG00000280709	3.4	0.0291934
ENSG00000304802	3.4	0.032986
ENSG00000254054	3.4	0.0333429
ENSG00000301581	3.4	0.0337149
ENSG00000201980	3.4	0.0353357
ENSG00000226356	3.4	0.0376219
ENSG00000232492	3.4	0.0379213
ENSG00000304552	3.4	0.0393596
ENSG00000250198	3.4	0.0399374
ENSG00000308948	3.4	0.0408355
ENSG00000236132	3.4	0.0409725
ENSG00000248307	3.4	0.043219
ENSG00000201758	3.4	0.0485802
ENSG00000175426	3.3	9.23e-07
ENSG00000300463	3.3	5.74e-06
ENSG00000305467	3.3	6.26e-05
ENSG00000100453	3.3	0.000161409
ENSG00000136689	3.3	0.000242432
ENSG00000306603	3.3	0.000333245
ENSG00000163736	3.3	0.000354698
ENSG00000299137	3.3	0.000415523
ENSG00000176406	3.3	0.000775424
ENSG00000165023	3.3	0.00190098
ENSG00000132185	3.3	0.00211518
ENSG00000282418	3.3	0.00231832
ENSG00000162753	3.3	0.00286757
ENSG00000163746	3.3	0.00324836
ENSG00000197272	3.3	0.00428513
ENSG00000310247	3.3	0.00547042
ENSG00000170476	3.3	0.00619575
ENSG00000309369	3.3	0.00659157
ENSG00000258867	3.3	0.0070132
ENSG00000232265	3.3	0.0082175
ENSG00000240710	3.3	0.00933913
ENSG00000243955	3.3	0.0097022
ENSG00000145826	3.3	0.0105655
ENSG00000225730	3.3	0.012608
ENSG00000170374	3.3	0.0126798
ENSG00000287783	3.3	0.0129364
ENSG00000189127	3.3	0.0139162
ENSG00000287424	3.3	0.0139565
ENSG00000213526	3.3	0.0144667
ENSG00000258001	3.3	0.0185397
ENSG00000308783	3.3	0.0189019
ENSG00000304469	3.3	0.0192093
ENSG00000226620	3.3	0.0238107
ENSG00000228095	3.3	0.024
ENSG00000252357	3.3	0.024122
ENSG00000305103	3.3	0.0251696
ENSG00000300404	3.3	0.0259579
ENSG00000286714	3.3	0.0274809
ENSG00000253894	3.3	0.0276071
ENSG00000296395	3.3	0.0280308
ENSG00000215231	3.3	0.0304475
ENSG00000298291	3.3	0.0305488
ENSG00000274933	3.3	0.0309885
ENSG00000269877	3.3	0.0310375
ENSG00000257225	3.3	0.0310513
ENSG00000300885	3.3	0.0321357
ENSG00000250102	3.3	0.0324368
ENSG00000305877	3.3	0.0330025
ENSG00000286122	3.3	0.0334063
ENSG00000285559	3.3	0.0370013
ENSG00000206662	3.3	0.0393604
ENSG00000237480	3.3	0.0442386
ENSG00000290810	3.3	0.0444255
ENSG00000201493	3.3	0.0462576
ENSG00000303865	3.3	0.046451
ENSG00000305928	3.3	0.0499405
ENSG00000294726	3.3	0.0499521
ENSG00000090104	3.2	9.33e-07
ENSG00000226012	3.2	5.06e-06
ENSG00000173535	3.2	5.53e-06
ENSG00000150337	3.2	3.02e-05
ENSG00000287277	3.2	8.96e-05
ENSG00000026751	3.2	9.3e-05
ENSG00000006555	3.2	0.000113711
ENSG00000159958	3.2	0.000207275
ENSG00000272438	3.2	0.000226787
ENSG00000234663	3.2	0.000698001
ENSG00000115009	3.2	0.000702001
ENSG00000065618	3.2	0.000797224
ENSG00000237413	3.2	0.00111005
ENSG00000204183	3.2	0.00123856
ENSG00000308959	3.2	0.00127184
ENSG00000214814	3.2	0.00157928
ENSG00000289474	3.2	0.00218137
ENSG00000235086	3.2	0.00222334
ENSG00000143297	3.2	0.00314957
ENSG00000204961	3.2	0.00384051
ENSG00000273409	3.2	0.007181
ENSG00000303360	3.2	0.00838898
ENSG00000241351	3.2	0.00849629
ENSG00000235357	3.2	0.00868647
ENSG00000214381	3.2	0.00882851
ENSG00000241369	3.2	0.00899857
ENSG00000288882	3.2	0.00904556
ENSG00000286826	3.2	0.00988587
ENSG00000286973	3.2	0.0124745
ENSG00000253452	3.2	0.0131322
ENSG00000162888	3.2	0.0148701
ENSG00000253474	3.2	0.0154207
ENSG00000207292	3.2	0.0159476
ENSG00000305034	3.2	0.0161541
ENSG00000276462	3.2	0.0179468
ENSG00000308483	3.2	0.0182292
ENSG00000297928	3.2	0.0189702
ENSG00000294895	3.2	0.0197101
ENSG00000243633	3.2	0.0205271
ENSG00000278920	3.2	0.0218369
ENSG00000273272	3.2	0.0219154
ENSG00000286763	3.2	0.0224699
ENSG00000300140	3.2	0.0228542
ENSG00000307769	3.2	0.0251642
ENSG00000238558	3.2	0.0256998
ENSG00000229005	3.2	0.0259104
ENSG00000253207	3.2	0.0277397
ENSG00000229708	3.2	0.0280708
ENSG00000309202	3.2	0.0302579
ENSG00000261646	3.2	0.0310126
ENSG00000309227	3.2	0.0325522
ENSG00000298090	3.2	0.0328277
ENSG00000235139	3.2	0.0338561
ENSG00000266278	3.2	0.0344229
ENSG00000246394	3.2	0.0410506
ENSG00000235737	3.2	0.041497
ENSG00000293053	3.2	0.0454911
ENSG00000309058	3.2	0.0465701
ENSG00000258654	3.2	0.0466866
ENSG00000252707	3.2	0.0499416
ENSG00000261594	3.1	6.37e-10
ENSG00000258227	3.1	2.3e-08
ENSG00000151651	3.1	7.17e-07
ENSG00000124731	3.1	3.26e-06
ENSG00000126787	3.1	4.89e-06
ENSG00000165480	3.1	1.63e-05
ENSG00000133742	3.1	5.07e-05
ENSG00000178401	3.1	8.3e-05
ENSG00000233639	3.1	9.04e-05
ENSG00000229140	3.1	0.000215326
ENSG00000300368	3.1	0.000289173
ENSG00000151790	3.1	0.000710393
ENSG00000198914	3.1	0.0011609
ENSG00000121207	3.1	0.00157364
ENSG00000162069	3.1	0.0016354
ENSG00000035720	3.1	0.00220853
ENSG00000303845	3.1	0.00302773
ENSG00000309761	3.1	0.00375138
ENSG00000149516	3.1	0.00395257
ENSG00000159618	3.1	0.00416379
ENSG00000297237	3.1	0.00431007
ENSG00000104237	3.1	0.00454196
ENSG00000248455	3.1	0.00517389
ENSG00000291052	3.1	0.00545484
ENSG00000302489	3.1	0.00558031
ENSG00000287826	3.1	0.00604646
ENSG00000147570	3.1	0.00639791
ENSG00000307051	3.1	0.00662325
ENSG00000271860	3.1	0.00809083
ENSG00000242512	3.1	0.0100734
ENSG00000134365	3.1	0.0103847
ENSG00000231057	3.1	0.011646
ENSG00000305599	3.1	0.0122595
ENSG00000308083	3.1	0.0123753
ENSG00000223914	3.1	0.0124983
ENSG00000307865	3.1	0.0147175
ENSG00000228980	3.1	0.015034
ENSG00000260599	3.1	0.0155387
ENSG00000285838	3.1	0.0155571
ENSG00000136696	3.1	0.0159144
ENSG00000238490	3.1	0.0159739
ENSG00000238297	3.1	0.0175111
ENSG00000137976	3.1	0.0178064
ENSG00000164744	3.1	0.019279
ENSG00000251687	3.1	0.020127
ENSG00000189430	3.1	0.0204265
ENSG00000141433	3.1	0.0208364
ENSG00000287158	3.1	0.0216511
ENSG00000262339	3.1	0.0224033
ENSG00000164794	3.1	0.0237026
ENSG00000181378	3.1	0.0243603
ENSG00000200138	3.1	0.0250491
ENSG00000252436	3.1	0.0258729
ENSG00000237551	3.1	0.0262373
ENSG00000279579	3.1	0.0300786
ENSG00000141096	3.1	0.033572
ENSG00000140015	3.1	0.0339446
ENSG00000288781	3.1	0.0343046
ENSG00000235743	3.1	0.0361007
ENSG00000199204	3.1	0.0404683
ENSG00000237024	3.1	0.0410879
ENSG00000278892	3.1	0.043711
ENSG00000297941	3.1	0.0439473
ENSG00000307106	3.1	0.0459955
ENSG00000285557	3.1	0.0461845
ENSG00000294781	3.1	0.0465895
ENSG00000239143	3.1	0.0466724
ENSG00000298815	3.1	0.0470625
ENSG00000257743	3.1	0.0478681
ENSG00000249792	3.1	0.0491968
ENSG00000286212	3.1	0.0498183
ENSG00000289518	3.1	0.0498527
ENSG00000198417	3	3.71e-11
ENSG00000138180	3	6.77e-08
ENSG00000120659	3	8.11e-08
ENSG00000227036	3	1.71e-07
ENSG00000165304	3	2.79e-07
ENSG00000154839	3	1.23e-06
ENSG00000101057	3	1.65e-06
ENSG00000175874	3	3.52e-06
ENSG00000254102	3	6.26e-06
ENSG00000158714	3	1.26e-05
ENSG00000117399	3	2.7e-05
ENSG00000073861	3	2.88e-05
ENSG00000168685	3	3.62e-05
ENSG00000121594	3	9.95e-05
ENSG00000117069	3	0.000130243
ENSG00000307137	3	0.000191307
ENSG00000163220	3	0.000223397
ENSG00000142512	3	0.000441402
ENSG00000041353	3	0.000545452
ENSG00000175315	3	0.000931592
ENSG00000250634	3	0.00104386
ENSG00000285407	3	0.00285108
ENSG00000112499	3	0.00390065
ENSG00000176956	3	0.00526723
ENSG00000251363	3	0.00538173
ENSG00000285980	3	0.00595762
ENSG00000220256	3	0.00640435
ENSG00000261014	3	0.00679496
ENSG00000254567	3	0.00738745
ENSG00000165164	3	0.00766786
ENSG00000293042	3	0.00887714
ENSG00000169877	3	0.0088876
ENSG00000304593	3	0.00899781
ENSG00000171643	3	0.0111211
ENSG00000267641	3	0.0114029
ENSG00000231150	3	0.0115684
ENSG00000250723	3	0.0124227
ENSG00000287544	3	0.0126487
ENSG00000293517	3	0.0131107
ENSG00000248363	3	0.0145216
ENSG00000019186	3	0.0159757
ENSG00000295851	3	0.0161922
ENSG00000249309	3	0.0168637
ENSG00000285734	3	0.0168817
ENSG00000251574	3	0.0176964
ENSG00000271705	3	0.0180466
ENSG00000197106	3	0.0196886
ENSG00000236485	3	0.0219215
ENSG00000254450	3	0.0234001
ENSG00000105697	3	0.0234534
ENSG00000255794	3	0.0236533
ENSG00000286637	3	0.0242056
ENSG00000310248	3	0.0244622
ENSG00000275591	3	0.0248174
ENSG00000289560	3	0.025823
ENSG00000146352	3	0.0261499
ENSG00000294733	3	0.0271268
ENSG00000232140	3	0.0274439
ENSG00000184166	3	0.0292944
ENSG00000298255	3	0.0332003
ENSG00000301224	3	0.0335606
ENSG00000142515	3	0.0338071
ENSG00000196341	3	0.0339966
ENSG00000298843	3	0.0348728
ENSG00000307258	3	0.0363716
ENSG00000306243	3	0.036859
ENSG00000171815	3	0.0380203
ENSG00000302746	3	0.0382403
ENSG00000285367	3	0.0419331
ENSG00000211640	3	0.0419476
ENSG00000235725	3	0.0423566
ENSG00000257126	3	0.0435837
ENSG00000232001	3	0.0463691
ENSG00000267779	3	0.0475151
ENSG00000228970	3	0.0475233
ENSG00000248757	3	0.0479595
ENSG00000135451	2.9	9.11e-08
ENSG00000174938	2.9	2.34e-07
ENSG00000089685	2.9	8.67e-07
ENSG00000066279	2.9	4.03e-06
ENSG00000065328	2.9	4.04e-06
ENSG00000294831	2.9	1.92e-05
ENSG00000101282	2.9	6.1e-05
ENSG00000144057	2.9	7.25e-05
ENSG00000180644	2.9	7.3e-05
ENSG00000134668	2.9	0.000111245
ENSG00000164199	2.9	0.000382561
ENSG00000254560	2.9	0.000498472
ENSG00000197057	2.9	0.0008661
ENSG00000235734	2.9	0.000878098
ENSG00000222032	2.9	0.000921944
ENSG00000245662	2.9	0.000937696
ENSG00000254266	2.9	0.00100549
ENSG00000245954	2.9	0.00109093
ENSG00000224271	2.9	0.00167389
ENSG00000224015	2.9	0.001735
ENSG00000266378	2.9	0.00175672
ENSG00000057593	2.9	0.00207795
ENSG00000279266	2.9	0.002097
ENSG00000253214	2.9	0.00226096
ENSG00000163377	2.9	0.00304309
ENSG00000111536	2.9	0.0030654
ENSG00000188820	2.9	0.00320932
ENSG00000227482	2.9	0.00379127
ENSG00000284430	2.9	0.00432567
ENSG00000173825	2.9	0.00546543
ENSG00000197880	2.9	0.0059766
ENSG00000261210	2.9	0.00646567
ENSG00000293037	2.9	0.00669113
ENSG00000112195	2.9	0.00748825
ENSG00000248329	2.9	0.00818642
ENSG00000211651	2.9	0.00819003
ENSG00000307815	2.9	0.0083604
ENSG00000197099	2.9	0.00871588
ENSG00000286471	2.9	0.00902262
ENSG00000243797	2.9	0.00906036
ENSG00000223812	2.9	0.00969555
ENSG00000303689	2.9	0.0113085
ENSG00000271736	2.9	0.0115167
ENSG00000172320	2.9	0.0123184
ENSG00000305112	2.9	0.0125261
ENSG00000235597	2.9	0.0139431
ENSG00000286021	2.9	0.0150237
ENSG00000279908	2.9	0.0152479
ENSG00000303931	2.9	0.0162548
ENSG00000182545	2.9	0.0163316
ENSG00000309602	2.9	0.0168834
ENSG00000231682	2.9	0.0171891
ENSG00000261738	2.9	0.0179876
ENSG00000284154	2.9	0.0190969
ENSG00000224128	2.9	0.019465
ENSG00000264630	2.9	0.0209653
ENSG00000233128	2.9	0.0210555
ENSG00000231453	2.9	0.0217265
ENSG00000166947	2.9	0.0219541
ENSG00000163518	2.9	0.0229775
ENSG00000307112	2.9	0.0238048
ENSG00000241131	2.9	0.0264744
ENSG00000156687	2.9	0.0276627
ENSG00000296807	2.9	0.0276739
ENSG00000266200	2.9	0.0279577
ENSG00000284650	2.9	0.02981
ENSG00000251152	2.9	0.0320013
ENSG00000258083	2.9	0.0334872
ENSG00000287600	2.9	0.0348681
ENSG00000251139	2.9	0.035096
ENSG00000229086	2.9	0.0358835
ENSG00000283183	2.9	0.0368257
ENSG00000303876	2.9	0.0373423
ENSG00000253924	2.9	0.0387346
ENSG00000136315	2.9	0.0400386
ENSG00000287845	2.9	0.0410344
ENSG00000289309	2.9	0.0416554
ENSG00000236975	2.9	0.0433497
ENSG00000225179	2.9	0.0434355
ENSG00000254076	2.9	0.0456859
ENSG00000299066	2.9	0.0474811
ENSG00000293220	2.9	0.0474969
ENSG00000167741	2.9	0.047571
ENSG00000293670	2.9	0.0477447
ENSG00000101447	2.8	5.88e-09
ENSG00000099953	2.8	1.02e-07
ENSG00000197046	2.8	1.86e-07
ENSG00000024526	2.8	2.79e-07
ENSG00000178999	2.8	3.66e-07
ENSG00000011426	2.8	2.19e-06
ENSG00000112984	2.8	4.17e-06
ENSG00000111199	2.8	4.68e-06
ENSG00000276043	2.8	7.19e-06
ENSG00000177602	2.8	6.57e-05
ENSG00000146285	2.8	6.94e-05
ENSG00000166803	2.8	9.24e-05
ENSG00000227039	2.8	9.74e-05
ENSG00000174371	2.8	0.000132258
ENSG00000158402	2.8	0.000144221
ENSG00000290441	2.8	0.000164394
ENSG00000214212	2.8	0.000175159
ENSG00000146678	2.8	0.000200446
ENSG00000306026	2.8	0.000240613
ENSG00000211899	2.8	0.000256802
ENSG00000214510	2.8	0.000485248
ENSG00000258803	2.8	0.00156972
ENSG00000004939	2.8	0.00157751
ENSG00000075429	2.8	0.00246463
ENSG00000231298	2.8	0.00249725
ENSG00000198502	2.8	0.00334414
ENSG00000289201	2.8	0.00405377
ENSG00000290563	2.8	0.00454473
ENSG00000308935	2.8	0.00513087
ENSG00000261327	2.8	0.00524312
ENSG00000166415	2.8	0.00528564
ENSG00000283415	2.8	0.00619268
ENSG00000247151	2.8	0.00718214
ENSG00000260188	2.8	0.00874758
ENSG00000268889	2.8	0.00963921
ENSG00000228590	2.8	0.0118496
ENSG00000227440	2.8	0.0124797
ENSG00000121570	2.8	0.0127751
ENSG00000249241	2.8	0.0129232
ENSG00000251712	2.8	0.0134793
ENSG00000236963	2.8	0.0145839
ENSG00000287616	2.8	0.0153873
ENSG00000293913	2.8	0.0157373
ENSG00000254518	2.8	0.0165585
ENSG00000299871	2.8	0.0171868
ENSG00000072041	2.8	0.0174194
ENSG00000184995	2.8	0.0179561
ENSG00000309951	2.8	0.0211291
ENSG00000287937	2.8	0.0225222
ENSG00000224371	2.8	0.0229552
ENSG00000234352	2.8	0.0247807
ENSG00000298788	2.8	0.0280275
ENSG00000304915	2.8	0.0280558
ENSG00000289963	2.8	0.0284786
ENSG00000301434	2.8	0.0331275
ENSG00000300898	2.8	0.0332188
ENSG00000101958	2.8	0.0370832
ENSG00000286685	2.8	0.0371329
ENSG00000309959	2.8	0.0377396
ENSG00000308502	2.8	0.0416003
ENSG00000278023	2.8	0.0437753
ENSG00000297629	2.8	0.0458195
ENSG00000296655	2.8	0.0468348
ENSG00000148344	2.7	6.07e-11
ENSG00000151136	2.7	8.92e-08
ENSG00000072571	2.7	1.13e-06
ENSG00000093009	2.7	1.97e-06
ENSG00000101463	2.7	2.3e-06
ENSG00000129195	2.7	3.51e-06
ENSG00000118193	2.7	4.09e-06
ENSG00000148773	2.7	5.32e-06
ENSG00000115363	2.7	7.78e-06
ENSG00000169679	2.7	9.72e-06
ENSG00000123485	2.7	1.6e-05
ENSG00000156970	2.7	2.5e-05
ENSG00000292338	2.7	4.52e-05
ENSG00000077984	2.7	5.15e-05
ENSG00000099958	2.7	0.00025811
ENSG00000101197	2.7	0.000291099
ENSG00000171889	2.7	0.00036256
ENSG00000113645	2.7	0.000381938
ENSG00000165891	2.7	0.000625554
ENSG00000127831	2.7	0.000708722
ENSG00000299675	2.7	0.000872288
ENSG00000176049	2.7	0.00160572
ENSG00000286429	2.7	0.00299916
ENSG00000253394	2.7	0.00366118
ENSG00000310067	2.7	0.00377952
ENSG00000231873	2.7	0.00397
ENSG00000309148	2.7	0.00439845
ENSG00000244734	2.7	0.00467054
ENSG00000115607	2.7	0.00523922
ENSG00000231426	2.7	0.00624769
ENSG00000291144	2.7	0.00680554
ENSG00000284948	2.7	0.00755947
ENSG00000250488	2.7	0.0102176
ENSG00000297572	2.7	0.0111819
ENSG00000300025	2.7	0.0111836
ENSG00000180549	2.7	0.0118854
ENSG00000185527	2.7	0.0130306
ENSG00000289090	2.7	0.0143223
ENSG00000145384	2.7	0.018539
ENSG00000144452	2.7	0.0206398
ENSG00000250697	2.7	0.020893
ENSG00000164796	2.7	0.0216748
ENSG00000176165	2.7	0.0229643
ENSG00000202514	2.7	0.0233185
ENSG00000293597	2.7	0.0234377
ENSG00000289609	2.7	0.0235629
ENSG00000232234	2.7	0.023649
ENSG00000303482	2.7	0.0238245
ENSG00000271550	2.7	0.0242032
ENSG00000224184	2.7	0.0245219
ENSG00000234261	2.7	0.0256843
ENSG00000289166	2.7	0.0268437
ENSG00000211666	2.7	0.0272206
ENSG00000234464	2.7	0.0275842
ENSG00000308561	2.7	0.0292124
ENSG00000217442	2.7	0.0296695
ENSG00000240990	2.7	0.0327691
ENSG00000178752	2.7	0.0332497
ENSG00000299301	2.7	0.0341195
ENSG00000259786	2.7	0.0344721
ENSG00000299251	2.7	0.0351948
ENSG00000290893	2.7	0.0377497
ENSG00000281162	2.7	0.0382263
ENSG00000091138	2.7	0.0393086
ENSG00000260288	2.7	0.0403926
ENSG00000248834	2.7	0.0415103
ENSG00000211649	2.7	0.041701
ENSG00000225231	2.7	0.0442094
ENSG00000307768	2.7	0.0442871
ENSG00000169856	2.7	0.0456523
ENSG00000285712	2.7	0.0458019
ENSG00000224565	2.7	0.0464771
ENSG00000237767	2.7	0.0483293
ENSG00000258294	2.7	0.0493657
ENSG00000294491	2.7	0.0494758
ENSG00000233515	2.7	0.0498663
ENSG00000244694	2.6	4.42e-08
ENSG00000174939	2.6	8.24e-07
ENSG00000196460	2.6	1.59e-06
ENSG00000167900	2.6	2.24e-06
ENSG00000105376	2.6	2.31e-06
ENSG00000103522	2.6	1.64e-05
ENSG00000143476	2.6	1.7e-05
ENSG00000186185	2.6	1.82e-05
ENSG00000171388	2.6	3.81e-05
ENSG00000138795	2.6	9.58e-05
ENSG00000232679	2.6	0.000115823
ENSG00000104951	2.6	0.000165038
ENSG00000105374	2.6	0.000222761
ENSG00000167105	2.6	0.000287586
ENSG00000266835	2.6	0.00030636
ENSG00000233355	2.6	0.000633943
ENSG00000151012	2.6	0.000698281
ENSG00000183150	2.6	0.000779555
ENSG00000259905	2.6	0.000954067
ENSG00000139572	2.6	0.00124011
ENSG00000175857	2.6	0.00126819
ENSG00000169429	2.6	0.00134309
ENSG00000142549	2.6	0.00134438
ENSG00000166920	2.6	0.00139216
ENSG00000004809	2.6	0.0014696
ENSG00000117091	2.6	0.00178733
ENSG00000305511	2.6	0.001877
ENSG00000004846	2.6	0.00282307
ENSG00000293412	2.6	0.00293218
ENSG00000228262	2.6	0.00295102
ENSG00000134460	2.6	0.00350955
ENSG00000265971	2.6	0.00416616
ENSG00000095932	2.6	0.00432014
ENSG00000173262	2.6	0.00459693
ENSG00000170373	2.6	0.00495115
ENSG00000228824	2.6	0.00523102
ENSG00000165702	2.6	0.00524462
ENSG00000249790	2.6	0.00559172
ENSG00000244040	2.6	0.00682546
ENSG00000163534	2.6	0.00807732
ENSG00000297673	2.6	0.00897986
ENSG00000251062	2.6	0.0095883
ENSG00000162779	2.6	0.012235
ENSG00000144285	2.6	0.0129578
ENSG00000286563	2.6	0.0131383
ENSG00000261156	2.6	0.0164734
ENSG00000186431	2.6	0.0170398
ENSG00000164082	2.6	0.0188855
ENSG00000119547	2.6	0.019386
ENSG00000196119	2.6	0.0200136
ENSG00000253799	2.6	0.0202122
ENSG00000054803	2.6	0.0259625
ENSG00000290729	2.6	0.027701
ENSG00000253301	2.6	0.0284933
ENSG00000253510	2.6	0.0318695
ENSG00000104892	2.6	0.0346785
ENSG00000124134	2.6	0.0379193
ENSG00000305424	2.6	0.0383505
ENSG00000241721	2.6	0.0395988
ENSG00000300686	2.6	0.0411766
ENSG00000163623	2.6	0.0415145
ENSG00000164512	2.6	0.0419331
ENSG00000296025	2.6	0.0436341
ENSG00000309020	2.6	0.044397
ENSG00000182798	2.6	0.0449182
ENSG00000289513	2.6	0.0458896
ENSG00000250910	2.6	0.0464383
ENSG00000165762	2.6	0.0467299
ENSG00000124813	2.5	9.65e-09
ENSG00000132000	2.5	1.38e-06
ENSG00000105011	2.5	5.79e-06
ENSG00000137101	2.5	1e-05
ENSG00000175063	2.5	2.44e-05
ENSG00000215196	2.5	5.15e-05
ENSG00000163564	2.5	5.87e-05
ENSG00000103888	2.5	6.41e-05
ENSG00000137812	2.5	6.61e-05
ENSG00000189057	2.5	7.84e-05
ENSG00000197467	2.5	9.14e-05
ENSG00000007129	2.5	0.000105185
ENSG00000005844	2.5	0.000107045
ENSG00000186193	2.5	0.000212637
ENSG00000174946	2.5	0.000238613
ENSG00000106689	2.5	0.000245798
ENSG00000172061	2.5	0.000588045
ENSG00000283235	2.5	0.000980636
ENSG00000116299	2.5	0.00126658
ENSG00000291135	2.5	0.00152541
ENSG00000186265	2.5	0.00201279
ENSG00000154608	2.5	0.00216479
ENSG00000088882	2.5	0.00311436
ENSG00000150551	2.5	0.00313319
ENSG00000101307	2.5	0.00320812
ENSG00000117650	2.5	0.00337926
ENSG00000211751	2.5	0.00343765
ENSG00000211677	2.5	0.00417515
ENSG00000157168	2.5	0.00465455
ENSG00000267313	2.5	0.00476746
ENSG00000171864	2.5	0.00555897
ENSG00000188536	2.5	0.00575522
ENSG00000259810	2.5	0.00613237
ENSG00000102962	2.5	0.00618468
ENSG00000288765	2.5	0.00626272
ENSG00000074803	2.5	0.00907681
ENSG00000287999	2.5	0.0117097
ENSG00000175868	2.5	0.0120297
ENSG00000307599	2.5	0.0122697
ENSG00000254233	2.5	0.0125422
ENSG00000230390	2.5	0.0129772
ENSG00000287546	2.5	0.0137114
ENSG00000248288	2.5	0.0165396
ENSG00000256660	2.5	0.0176171
ENSG00000267432	2.5	0.017832
ENSG00000173212	2.5	0.0210505
ENSG00000124721	2.5	0.0221362
ENSG00000236320	2.5	0.0235358
ENSG00000229981	2.5	0.0236421
ENSG00000204767	2.5	0.0239674
ENSG00000266602	2.5	0.0243725
ENSG00000095596	2.5	0.0244758
ENSG00000297780	2.5	0.0244893
ENSG00000224821	2.5	0.0250517
ENSG00000295624	2.5	0.0256047
ENSG00000228198	2.5	0.0301024
ENSG00000114487	2.5	0.0307001
ENSG00000198643	2.5	0.0347121
ENSG00000304638	2.5	0.0348826
ENSG00000287545	2.5	0.0359885
ENSG00000168263	2.5	0.0380663
ENSG00000235376	2.5	0.0391908
ENSG00000145103	2.5	0.0393887
ENSG00000305129	2.5	0.0403486
ENSG00000290827	2.5	0.0408038
ENSG00000283128	2.5	0.0421769
ENSG00000236920	2.5	0.0440928
ENSG00000185053	2.5	0.0494224
ENSG00000167772	2.4	1.1e-07
ENSG00000142945	2.4	1.1e-06
ENSG00000123219	2.4	1.33e-06
ENSG00000075218	2.4	2.51e-06
ENSG00000135919	2.4	2.94e-06
ENSG00000182010	2.4	2.42e-05
ENSG00000136492	2.4	3.54e-05
ENSG00000115232	2.4	4.16e-05
ENSG00000182379	2.4	4.33e-05
ENSG00000169607	2.4	0.000146665
ENSG00000139734	2.4	0.000424086
ENSG00000169442	2.4	0.00101534
ENSG00000223552	2.4	0.00112311
ENSG00000136634	2.4	0.00118297
ENSG00000278828	2.4	0.00119444
ENSG00000106013	2.4	0.00142269
ENSG00000147488	2.4	0.00145091
ENSG00000255921	2.4	0.00168428
ENSG00000110848	2.4	0.00169444
ENSG00000122224	2.4	0.00186573
ENSG00000187037	2.4	0.00227659
ENSG00000287532	2.4	0.00385823
ENSG00000124780	2.4	0.00412725
ENSG00000115474	2.4	0.00427836
ENSG00000198768	2.4	0.00440771
ENSG00000140839	2.4	0.0044152
ENSG00000152931	2.4	0.00479554
ENSG00000171951	2.4	0.00662694
ENSG00000237525	2.4	0.00695241
ENSG00000148942	2.4	0.00806562
ENSG00000102245	2.4	0.00978704
ENSG00000299670	2.4	0.0111708
ENSG00000236345	2.4	0.0112117
ENSG00000242828	2.4	0.0124623
ENSG00000254946	2.4	0.0141053
ENSG00000309977	2.4	0.0146474
ENSG00000121895	2.4	0.0153848
ENSG00000130477	2.4	0.0170576
ENSG00000266824	2.4	0.0175046
ENSG00000263711	2.4	0.0194497
ENSG00000255850	2.4	0.0230724
ENSG00000178795	2.4	0.0238915
ENSG00000229336	2.4	0.0249889
ENSG00000298360	2.4	0.0256575
ENSG00000199038	2.4	0.0326349
ENSG00000227906	2.4	0.0332751
ENSG00000300827	2.4	0.0339884
ENSG00000135374	2.4	0.0340328
ENSG00000196844	2.4	0.0345634
ENSG00000278200	2.4	0.0369646
ENSG00000286536	2.4	0.037347
ENSG00000287463	2.4	0.0384281
ENSG00000247775	2.4	0.0431115
ENSG00000234948	2.4	0.0443816
ENSG00000240418	2.4	0.0443867
ENSG00000308986	2.4	0.0457235
ENSG00000279394	2.4	0.0482777
ENSG00000307869	2.4	0.048731
ENSG00000133101	2.4	0.0490656
ENSG00000175352	2.3	4.62e-12
ENSG00000183856	2.3	2.85e-07
ENSG00000184661	2.3	3.85e-07
ENSG00000149418	2.3	6.8e-07
ENSG00000173947	2.3	1.83e-06
ENSG00000105639	2.3	3.58e-06
ENSG00000109805	2.3	7.09e-06
ENSG00000232774	2.3	1.04e-05
ENSG00000112742	2.3	1.21e-05
ENSG00000156127	2.3	1.75e-05
ENSG00000113368	2.3	2.34e-05
ENSG00000088325	2.3	3.33e-05
ENSG00000136490	2.3	3.38e-05
ENSG00000143851	2.3	4.65e-05
ENSG00000104415	2.3	6.73e-05
ENSG00000115163	2.3	7.08e-05
ENSG00000144488	2.3	0.000127413
ENSG00000108932	2.3	0.000138159
ENSG00000163508	2.3	0.000191777
ENSG00000244242	2.3	0.000225959
ENSG00000240204	2.3	0.000234077
ENSG00000164932	2.3	0.000294961
ENSG00000069812	2.3	0.000377418
ENSG00000180767	2.3	0.000637801
ENSG00000294440	2.3	0.000903299
ENSG00000169594	2.3	0.00209125
ENSG00000198732	2.3	0.00238644
ENSG00000289384	2.3	0.00269322
ENSG00000112394	2.3	0.00273078
ENSG00000296816	2.3	0.00281206
ENSG00000233846	2.3	0.00326111
ENSG00000269970	2.3	0.00421558
ENSG00000171051	2.3	0.00477496
ENSG00000249378	2.3	0.00493439
ENSG00000197249	2.3	0.00510832
ENSG00000128422	2.3	0.00526091
ENSG00000109674	2.3	0.00581387
ENSG00000228826	2.3	0.00583117
ENSG00000168421	2.3	0.00630586
ENSG00000099822	2.3	0.00673937
ENSG00000302769	2.3	0.00731671
ENSG00000121807	2.3	0.00933844
ENSG00000291205	2.3	0.00942507
ENSG00000261780	2.3	0.00971736
ENSG00000273824	2.3	0.0117351
ENSG00000286543	2.3	0.0130107
ENSG00000164076	2.3	0.0141254
ENSG00000232629	2.3	0.0143907
ENSG00000228643	2.3	0.0149542
ENSG00000248473	2.3	0.0150994
ENSG00000239941	2.3	0.015296
ENSG00000258881	2.3	0.0174847
ENSG00000105352	2.3	0.0181029
ENSG00000250644	2.3	0.0187068
ENSG00000228208	2.3	0.0223425
ENSG00000105610	2.3	0.0230772
ENSG00000159496	2.3	0.0231131
ENSG00000254968	2.3	0.0254497
ENSG00000308579	2.3	0.0258744
ENSG00000235180	2.3	0.026479
ENSG00000183813	2.3	0.0265869
ENSG00000307071	2.3	0.0279167
ENSG00000226599	2.3	0.0284337
ENSG00000301374	2.3	0.0294868
ENSG00000306436	2.3	0.0296024
ENSG00000228657	2.3	0.0300431
ENSG00000211697	2.3	0.0340122
ENSG00000205057	2.3	0.0381628
ENSG00000259237	2.3	0.0413478
ENSG00000150656	2.3	0.0422642
ENSG00000306416	2.3	0.0445591
ENSG00000152592	2.3	0.0465448
ENSG00000138821	2.2	2.68e-10
ENSG00000234380	2.2	5.72e-09
ENSG00000151725	2.2	1.74e-07
ENSG00000118849	2.2	1.76e-06
ENSG00000121152	2.2	4.88e-06
ENSG00000137807	2.2	5.53e-06
ENSG00000152253	2.2	2.21e-05
ENSG00000171241	2.2	3.4e-05
ENSG00000225783	2.2	3.95e-05
ENSG00000007968	2.2	5.62e-05
ENSG00000172578	2.2	5.64e-05
ENSG00000131747	2.2	7.48e-05
ENSG00000105131	2.2	8.4e-05
ENSG00000069482	2.2	9.66e-05
ENSG00000085840	2.2	0.000126912
ENSG00000273812	2.2	0.000259986
ENSG00000035499	2.2	0.000316055
ENSG00000119714	2.2	0.000366568
ENSG00000110665	2.2	0.000713779
ENSG00000009790	2.2	0.00115501
ENSG00000253954	2.2	0.00146947
ENSG00000224215	2.2	0.00181573
ENSG00000166033	2.2	0.00225307
ENSG00000115155	2.2	0.00226786
ENSG00000300027	2.2	0.00253604
ENSG00000226091	2.2	0.00265856
ENSG00000119866	2.2	0.00350794
ENSG00000171759	2.2	0.00415644
ENSG00000232591	2.2	0.00418857
ENSG00000162739	2.2	0.00433921
ENSG00000183850	2.2	0.00450955
ENSG00000254332	2.2	0.00475822
ENSG00000113263	2.2	0.00539603
ENSG00000308291	2.2	0.00540797
ENSG00000253408	2.2	0.00678015
ENSG00000196092	2.2	0.00698731
ENSG00000284130	2.2	0.00725656
ENSG00000271991	2.2	0.00726045
ENSG00000138650	2.2	0.00842133
ENSG00000204963	2.2	0.00864884
ENSG00000207326	2.2	0.00955089
ENSG00000261211	2.2	0.00983904
ENSG00000309839	2.2	0.0103342
ENSG00000225930	2.2	0.0112378
ENSG00000289731	2.2	0.011317
ENSG00000132932	2.2	0.0116055
ENSG00000136929	2.2	0.0145362
ENSG00000256039	2.2	0.0158308
ENSG00000225535	2.2	0.0195952
ENSG00000137558	2.2	0.0208249
ENSG00000294760	2.2	0.0215192
ENSG00000299034	2.2	0.0215792
ENSG00000228933	2.2	0.0219346
ENSG00000293909	2.2	0.0221918
ENSG00000248752	2.2	0.0233527
ENSG00000294488	2.2	0.0246254
ENSG00000291133	2.2	0.0250954
ENSG00000285278	2.2	0.025783
ENSG00000019505	2.2	0.0258242
ENSG00000237292	2.2	0.0262677
ENSG00000113924	2.2	0.0263532
ENSG00000298116	2.2	0.0285971
ENSG00000288958	2.2	0.0288463
ENSG00000290957	2.2	0.0299061
ENSG00000301399	2.2	0.0299407
ENSG00000253404	2.2	0.0309104
ENSG00000287335	2.2	0.0327843
ENSG00000257585	2.2	0.0340352
ENSG00000164749	2.2	0.0354846
ENSG00000261514	2.2	0.0373249
ENSG00000262619	2.2	0.037564
ENSG00000204894	2.2	0.0402044
ENSG00000182077	2.2	0.0402663
ENSG00000287360	2.2	0.042485
ENSG00000286467	2.2	0.0440233
ENSG00000296912	2.2	0.0445724
ENSG00000255833	2.2	0.0456062
ENSG00000289851	2.2	0.0496768
ENSG00000094804	2.1	1.82e-16
ENSG00000061656	2.1	1.02e-08
ENSG00000140937	2.1	1.51e-08
ENSG00000074410	2.1	7.67e-07
ENSG00000161888	2.1	2.18e-06
ENSG00000258947	2.1	8.84e-06
ENSG00000138160	2.1	1.03e-05
ENSG00000146670	2.1	1.77e-05
ENSG00000157456	2.1	4.62e-05
ENSG00000237649	2.1	4.93e-05
ENSG00000143228	2.1	5.7e-05
ENSG00000092853	2.1	0.000104511
ENSG00000240032	2.1	0.000316697
ENSG00000251230	2.1	0.000318476
ENSG00000127564	2.1	0.000324309
ENSG00000128340	2.1	0.000403591
ENSG00000115414	2.1	0.000414652
ENSG00000196584	2.1	0.000516679
ENSG00000180509	2.1	0.000546997
ENSG00000187498	2.1	0.000600649
ENSG00000051341	2.1	0.000674432
ENSG00000151388	2.1	0.000829106
ENSG00000188042	2.1	0.000846254
ENSG00000287415	2.1	0.000857978
ENSG00000183742	2.1	0.00121805
ENSG00000127152	2.1	0.00181762
ENSG00000178772	2.1	0.00192996
ENSG00000128342	2.1	0.00199111
ENSG00000046604	2.1	0.00241928
ENSG00000305512	2.1	0.00317065
ENSG00000135116	2.1	0.003182
ENSG00000184731	2.1	0.00399901
ENSG00000126353	2.1	0.00421736
ENSG00000198821	2.1	0.0042591
ENSG00000165474	2.1	0.00433242
ENSG00000152760	2.1	0.00482635
ENSG00000159753	2.1	0.00508737
ENSG00000271503	2.1	0.00542742
ENSG00000245164	2.1	0.00595689
ENSG00000249487	2.1	0.00635715
ENSG00000163519	2.1	0.00660594
ENSG00000253557	2.1	0.00759969
ENSG00000161944	2.1	0.00813918
ENSG00000128408	2.1	0.00852704
ENSG00000196932	2.1	0.00971349
ENSG00000218809	2.1	0.00976879
ENSG00000224164	2.1	0.0106726
ENSG00000106536	2.1	0.0127363
ENSG00000245750	2.1	0.0139944
ENSG00000291119	2.1	0.0146801
ENSG00000273176	2.1	0.014979
ENSG00000259788	2.1	0.0181814
ENSG00000290866	2.1	0.0186104
ENSG00000233030	2.1	0.0188039
ENSG00000295760	2.1	0.0192478
ENSG00000257859	2.1	0.0195302
ENSG00000168995	2.1	0.0196569
ENSG00000250708	2.1	0.0199699
ENSG00000119411	2.1	0.0202414
ENSG00000259345	2.1	0.0218601
ENSG00000257127	2.1	0.0224679
ENSG00000287998	2.1	0.0231806
ENSG00000260493	2.1	0.0288691
ENSG00000309149	2.1	0.0289489
ENSG00000277693	2.1	0.030493
ENSG00000260271	2.1	0.0319316
ENSG00000179869	2.1	0.0323869
ENSG00000128218	2.1	0.0328019
ENSG00000132872	2.1	0.0364396
ENSG00000285904	2.1	0.0370417
ENSG00000300325	2.1	0.0389801
ENSG00000249395	2.1	0.0390518
ENSG00000187908	2.1	0.0419218
ENSG00000246130	2.1	0.0421379
ENSG00000294712	2.1	0.0438592
ENSG00000223965	2.1	0.0461767
ENSG00000267369	2.1	0.0463235
ENSG00000266075	2.1	0.0471264
ENSG00000196415	2.1	0.047304
ENSG00000306808	2.1	0.0494323
ENSG00000122952	2	3.6e-08
ENSG00000100526	2	1.16e-07
ENSG00000176890	2	1.45e-06
ENSG00000197299	2	1.97e-06
ENSG00000101412	2	4.77e-06
ENSG00000123342	2	6.75e-06
ENSG00000187583	2	7.69e-06
ENSG00000123610	2	1.02e-05
ENSG00000180044	2	1.92e-05
ENSG00000293329	2	3.02e-05
ENSG00000111206	2	3.27e-05
ENSG00000123975	2	3.93e-05
ENSG00000134690	2	3.97e-05
ENSG00000293271	2	5.84e-05
ENSG00000142731	2	0.000126081
ENSG00000180739	2	0.000149186
ENSG00000162676	2	0.0002349
ENSG00000049192	2	0.000290192
ENSG00000084734	2	0.000311449
ENSG00000136167	2	0.000479782
ENSG00000178562	2	0.000516065
ENSG00000149573	2	0.000525929
ENSG00000105246	2	0.000526709
ENSG00000206195	2	0.000653471
ENSG00000198734	2	0.00101041
ENSG00000167851	2	0.00103517
ENSG00000100162	2	0.0010567
ENSG00000132321	2	0.00128074
ENSG00000268027	2	0.00165823
ENSG00000289587	2	0.00175619
ENSG00000175463	2	0.00203837
ENSG00000117009	2	0.00226676
ENSG00000181374	2	0.0032817
ENSG00000299188	2	0.00376434
ENSG00000307961	2	0.00391223
ENSG00000163888	2	0.00433185
ENSG00000288156	2	0.00467355
ENSG00000134817	2	0.00497056
ENSG00000162894	2	0.00543928
ENSG00000288939	2	0.00575605
ENSG00000228541	2	0.00614991
ENSG00000206113	2	0.00656847
ENSG00000301717	2	0.00674545
ENSG00000163563	2	0.00708407
ENSG00000167483	2	0.00726769
ENSG00000172543	2	0.00989325
ENSG00000290059	2	0.0102247
ENSG00000284690	2	0.0105134
ENSG00000220008	2	0.0105965
ENSG00000153563	2	0.0107605
ENSG00000100292	2	0.0112603
ENSG00000232759	2	0.0114859
ENSG00000027644	2	0.0121044
ENSG00000198851	2	0.0128875
ENSG00000233321	2	0.0132491
ENSG00000223930	2	0.0141871
ENSG00000197253	2	0.0145297
ENSG00000060140	2	0.0188936
ENSG00000250337	2	0.0189638
ENSG00000255367	2	0.0199294
ENSG00000244218	2	0.0200437
ENSG00000254101	2	0.0215918
ENSG00000080618	2	0.0218917
ENSG00000064270	2	0.0238455
ENSG00000259471	2	0.0245562
ENSG00000267764	2	0.02614
ENSG00000158859	2	0.0272439
ENSG00000248318	2	0.0280147
ENSG00000279080	2	0.0305161
ENSG00000157423	2	0.0326942
ENSG00000232021	2	0.0352489
ENSG00000230623	2	0.0365979
ENSG00000227634	2	0.036627
ENSG00000241081	2	0.0369084
ENSG00000212493	2	0.0407672
ENSG00000254458	2	0.042678
ENSG00000159904	2	0.04494
ENSG00000099769	2	0.0456053
ENSG00000308001	2	0.0489329
ENSG00000107731	1.9	2.29e-07
ENSG00000104635	1.9	2.8e-07
ENSG00000088826	1.9	8.1e-07
ENSG00000157227	1.9	1.4e-06
ENSG00000164647	1.9	1.55e-06
ENSG00000185480	1.9	7.54e-06
ENSG00000167513	1.9	2.54e-05
ENSG00000162062	1.9	3.45e-05
ENSG00000051180	1.9	3.91e-05
ENSG00000071539	1.9	5.54e-05
ENSG00000170312	1.9	7.58e-05
ENSG00000101003	1.9	9.5e-05
ENSG00000131015	1.9	0.000105145
ENSG00000111012	1.9	0.000146625
ENSG00000134539	1.9	0.000148755
ENSG00000163462	1.9	0.000278874
ENSG00000277734	1.9	0.000402391
ENSG00000175130	1.9	0.000459589
ENSG00000005187	1.9	0.000480894
[truncated: 1,427 more rows]
