# Supplementary material for: Genome-Wide mRNA and lncRNA Expression Profiling to Uncover Their Role in the Molecular Pathogenesis of Developmental Dysplasia of the Hip
Source: Int J Mol Sci. 2025 Aug 20;26(16):8058. doi: 10.3390/ijms26168058 (PMC12386825; doi:10.3390/ijms26168058)
Supplement: Supplementary file 1 [file ijms-26-08058-s001.zip › Table S2.xls]

## Sheet: Sheet1
Table 3: The list of differentially expressed lncRNAs between DDH and control samples.
	baseMean	log2FoldChange	lfcSE	stat	pvalue	padj
ENSG00000309097	20.0553	-7.6	3.0045	-2.54188	0.0110257	0.121977
ENSG00000256513	12.8646	-7	1.49363	-4.68346	2.82e-06	0.000363677
ENSG00000250421	13.151	-6.5	1.27552	-5.13121	2.88e-07	6.37e-05
ENSG00000306524	7.35763	-6.2	1.14213	-5.42274	5.87e-08	1.76e-05
ENSG00000286415	4.37307	-5.4	1.60747	-3.38362	0.000715357	0.0213045
ENSG00000305982	4.31992	-5.4	2.021	-2.68254	0.0073066	0.0951664
ENSG00000305491	4.18734	-5.4	2.08974	-2.57531	0.0100149	0.114828
ENSG00000271239	12.0861	-5.3	2.17537	-2.42232	0.0154218	0.14639
ENSG00000274833	3.70183	-5.2	1.7013	-3.05311	0.0022648	0.046715
ENSG00000265962	3.62882	-5.2	1.8106	-2.85653	0.00428301	0.0701319
ENSG00000301580	6.8368	-5.1	1.11596	-4.54909	5.39e-06	0.000577651
ENSG00000305239	6.90491	-5.1	1.36678	-3.73007	0.000191428	0.00839207
ENSG00000233845	3.34256	-5.1	1.40747	-3.5917	0.000328532	0.012424
ENSG00000300502	3.29931	-5	1.71919	-2.93092	0.00337957	0.0605006
ENSG00000295404	12.0694	-5	2.17475	-2.28561	0.0222772	0.180853
ENSG00000307068	4.26293	-4.9	1.76581	-2.76219	0.00574155	0.0827933
ENSG00000226562	2.83969	-4.8	2.15713	-2.23239	0.0255893	0.192915
ENSG00000267653	18.6393	-4.6	1.18356	-3.8858	0.000101994	0.00535485
ENSG00000298690	2.4041	-4.6	1.31131	-3.48162	0.000498395	0.0168862
ENSG00000304163	3.60829	-4.6	1.63775	-2.82827	0.00468005	0.0732976
ENSG00000300437	2.48886	-4.6	1.70872	-2.71033	0.00672173	0.0907195
ENSG00000293757	2.45472	-4.6	2.21501	-2.08017	0.03751	0.236077
ENSG00000285649	2.24908	-4.5	1.49009	-3.0066	0.00264185	NA
ENSG00000276831	2.26891	-4.5	2.15967	-2.08435	0.0371288	NA
ENSG00000224239	3.1492	-4.4	1.21016	-3.66943	0.000243091	0.00996896
ENSG00000296719	2.07943	-4.4	1.29584	-3.3771	0.000732554	NA
ENSG00000295613	2.11342	-4.4	1.77626	-2.47222	0.0134277	NA
ENSG00000298074	43.2262	-4.3	0.686732	-6.22757	4.74e-10	3.71e-07
ENSG00000274478	3.94266	-4.3	1.38363	-3.07534	0.00210262	0.0446165
ENSG00000227487	4.06683	-4.3	1.5814	-2.72166	0.00649543	0.0893224
ENSG00000231132	1.92514	-4.3	1.86806	-2.27937	0.0226448	NA
ENSG00000296003	1.9491	-4.3	1.8999	-2.24851	0.024544	NA
ENSG00000298193	1.92079	-4.3	1.96128	-2.16822	0.0301419	NA
ENSG00000285936	1.97757	-4.3	2.17971	-1.96938	0.0489099	NA
ENSG00000300255	1.91035	-4.2	1.34505	-3.15803	0.00158839	NA
ENSG00000286468	1.92447	-4.2	1.69335	-2.50965	0.0120852	NA
ENSG00000297456	1.79754	-4.2	1.97057	-2.11025	0.0348366	NA
ENSG00000264007	2.74415	-4.2	2.02576	-2.09503	0.0361679	0.231357
ENSG00000231419	10.5586	-4.1	0.955117	-4.27212	1.94e-05	0.00153673
ENSG00000297199	9.1883	-4.1	1.06626	-3.88982	0.000100319	0.00528289
ENSG00000305011	2.48231	-4.1	1.18927	-3.4505	0.000559543	0.0180543
ENSG00000229495	1.74392	-4.1	1.52991	-2.68667	0.00721673	NA
ENSG00000275358	3.47819	-4.1	1.70141	-2.40091	0.0163542	0.15201
ENSG00000300949	1.67487	-4.1	1.84984	-2.19632	0.0280687	NA
ENSG00000286411	2.50581	-4.1	1.89232	-2.17424	0.029687	0.207514
ENSG00000285686	3.56417	-4.1	1.91438	-2.15347	0.031282	0.214029
ENSG00000286818	6.03882	-4	1.25554	-3.2155	0.00130217	0.0325075
ENSG00000294628	1.60043	-4	1.54123	-2.5909	0.00957252	NA
ENSG00000300397	3.36778	-4	1.71936	-2.34393	0.0190815	0.16588
ENSG00000234944	3.24048	-4	1.72676	-2.29282	0.0218582	0.178981
ENSG00000295058	3.39175	-4	1.93234	-2.08638	0.0369445	0.234092
ENSG00000289838	1.58359	-4	1.93722	-2.04619	0.0407372	NA
ENSG00000305531	53.8774	-3.9	1.13986	-3.43741	0.000587314	0.0186781
ENSG00000290538	2.23018	-3.9	1.38398	-2.82959	0.00466077	NA
ENSG00000285413	1.50569	-3.9	1.64217	-2.37656	0.0174747	NA
ENSG00000267014	1.53752	-3.9	1.88181	-2.0928	0.0363668	NA
ENSG00000301901	8.54925	-3.8	1.01888	-3.7609	0.000169304	0.00768683
ENSG00000243818	14.4137	-3.8	1.04489	-3.61251	0.000303246	0.0117291
ENSG00000285691	6.37983	-3.8	1.27429	-2.95921	0.00308427	0.0570159
ENSG00000307513	2.01757	-3.8	1.29895	-2.89993	0.00373242	NA
ENSG00000237159	4.18713	-3.8	1.32188	-2.84448	0.00444844	0.071315
ENSG00000287236	1.37332	-3.8	1.64915	-2.28423	0.022358	NA
ENSG00000263624	2.92145	-3.8	1.69261	-2.24031	0.0250707	0.191324
ENSG00000260102	5.6468	-3.8	1.74594	-2.14889	0.0316432	0.215487
ENSG00000296193	1.45118	-3.8	1.92039	-2.00367	0.0451054	NA
ENSG00000295070	1.44466	-3.8	1.95182	-1.96557	0.0493487	NA
ENSG00000304268	6.05886	-3.7	0.907901	-4.05064	5.11e-05	0.00327891
ENSG00000300266	19.623	-3.7	0.994314	-3.75005	0.000176801	0.0078866
ENSG00000276772	6.32887	-3.7	1.00112	-3.72528	0.000195098	0.00850416
ENSG00000287319	10.7101	-3.7	1.11121	-3.31222	0.000925582	0.0258632
ENSG00000285094	1.31015	-3.7	1.38675	-2.67262	0.00752617	NA
ENSG00000269420	1.35872	-3.7	1.43567	-2.60367	0.00922321	NA
ENSG00000289215	9.9345	-3.7	1.47694	-2.48107	0.0130987	0.133715
ENSG00000295185	1.86552	-3.7	1.56583	-2.34147	0.0192081	NA
ENSG00000226276	1.32002	-3.7	1.67094	-2.21915	0.0264769	NA
ENSG00000287599	1.28398	-3.7	1.74801	-2.10113	0.0356298	NA
ENSG00000308569	5.06005	-3.7	1.80834	-2.03105	0.0422501	0.251166
ENSG00000302989	89.2303	-3.6	1.33467	-2.7009	0.00691524	0.0925141
ENSG00000309494	3.61186	-3.6	1.39191	-2.61509	0.00892041	0.106933
ENSG00000259656	1.2245	-3.6	1.63154	-2.20483	0.0274659	NA
ENSG00000250433	1.20128	-3.6	1.6732	-2.13788	0.0325263	NA
ENSG00000302785	15.3153	-3.5	0.701499	-4.94724	7.53e-07	0.000139038
ENSG00000282033	32.6537	-3.5	0.818352	-4.24637	2.17e-05	0.00168493
ENSG00000258670	10.2355	-3.5	1.18295	-2.9952	0.00274265	0.0528227
ENSG00000309075	2.34614	-3.5	1.20767	-2.89916	0.00374161	0.0648121
ENSG00000309996	2.54296	-3.5	1.48536	-2.38923	0.0168839	0.155214
ENSG00000285581	3.12733	-3.5	1.56419	-2.21547	0.0267279	0.1967
ENSG00000291249	1.17622	-3.5	1.74255	-2.02304	0.043069	NA
ENSG00000234943	3.26418	-3.4	1.14172	-2.96484	0.00302836	0.0563892
ENSG00000304171	7.21627	-3.4	1.2438	-2.69554	0.00702752	0.0932365
ENSG00000298136	1.60751	-3.4	1.45639	-2.36677	0.0179442	NA
ENSG00000251665	6.00956	-3.4	1.47203	-2.31172	0.0207929	0.173972
ENSG00000298588	1.58164	-3.4	1.49083	-2.29657	0.0216431	NA
ENSG00000301940	1.6194	-3.4	1.50459	-2.28793	0.0221416	NA
ENSG00000288809	1.55885	-3.4	1.55354	-2.16916	0.0300708	NA
ENSG00000305567	1.07806	-3.4	1.67326	-2.04026	0.0413241	NA
ENSG00000275178	22.6356	-3.3	0.810068	-4.0437	5.26e-05	0.00334239
ENSG00000287580	21.8218	-3.3	0.995047	-3.33459	0.000854248	0.0243731
ENSG00000250620	5.62409	-3.3	1.18239	-2.78634	0.00533077	0.079341
ENSG00000289302	3.79813	-3.3	1.29505	-2.57992	0.00988229	0.113774
ENSG00000287315	80.0783	-3.3	1.31654	-2.52641	0.0115236	0.124599
ENSG00000307244	6.45999	-3.3	1.42832	-2.29722	0.021606	0.177987
ENSG00000269985	4.23835	-3.3	1.52566	-2.18442	0.0289313	0.2053
ENSG00000289192	67.1779	-3.3	1.57853	-2.0682	0.0386212	0.239567
ENSG00000310501	7.97754	-3.2	1.06026	-3.0155	0.00256557	0.0505765
ENSG00000298285	9.31597	-3.2	1.23632	-2.60453	0.00919999	0.109298
ENSG00000254338	156.032	-3.2	1.33637	-2.3789	0.0173646	0.157961
ENSG00000272797	5.26665	-3.2	1.36884	-2.34535	0.019009	0.165456
ENSG00000294709	1.39769	-3.2	1.471	-2.16009	0.0307654	NA
ENSG00000305335	3.8261	-3.2	1.50055	-2.14854	0.0316706	0.215556
ENSG00000248127	2.07344	-3.2	1.50368	-2.12714	0.0334087	NA
ENSG00000306411	1.36327	-3.2	1.51444	-2.10545	0.0352521	NA
ENSG00000226862	5.89045	-3.1	0.958987	-3.19588	0.00139404	0.0339954
ENSG00000229654	6.43756	-3.1	0.993472	-3.12041	0.00180602	0.0403457
ENSG00000294503	5.43715	-3.1	1.05959	-2.94402	0.00323981	0.0587163
ENSG00000267051	30.9104	-3.1	1.15207	-2.69664	0.00700436	0.0931427
ENSG00000231672	1214.16	-3.1	1.18835	-2.57387	0.0100567	0.11521
ENSG00000303965	1.84225	-3.1	1.29913	-2.35875	0.0183366	NA
ENSG00000301871	1.93884	-3.1	1.44358	-2.17037	0.0299787	NA
ENSG00000268743	4.27055	-3.1	1.46691	-2.1041	0.0353699	0.228878
ENSG00000268392	1.80162	-3.1	1.50537	-2.03696	0.0416537	NA
ENSG00000254710	1.27502	-3.1	1.57834	-1.96157	0.0498123	NA
ENSG00000262097	851.752	-3	0.639271	-4.66613	3.07e-06	0.000387536
ENSG00000259744	7.94732	-3	0.881861	-3.42423	0.000616544	0.0192629
ENSG00000257272	4.39495	-3	0.967031	-3.11216	0.00185727	0.0410742
ENSG00000296813	3.14408	-3	1.06937	-2.84829	0.00439543	0.070923
ENSG00000258548	41.1999	-3	1.07404	-2.79775	0.00514595	0.0773818
ENSG00000295245	2.36367	-3	1.39823	-2.16139	0.0306653	0.211705
ENSG00000304073	6.37534	-3	1.4489	-2.06868	0.0385763	0.239532
ENSG00000305287	1.7612	-3	1.46771	-2.05919	0.0394763	NA
ENSG00000253931	118.828	-3	1.48026	-2.00179	0.0453076	0.260916
ENSG00000226516	77.3478	-2.9	0.48287	-5.91384	3.34e-09	2.04e-06
ENSG00000286214	140.693	-2.9	0.813826	-3.58476	0.000337388	0.0126476
ENSG00000205837	21.1814	-2.9	0.905582	-3.17324	0.00150749	0.0358746
ENSG00000229246	12.5261	-2.9	0.982562	-2.90395	0.00368482	0.0640462
ENSG00000255311	131.453	-2.9	1.02719	-2.799	0.00512604	0.0771873
ENSG00000287218	4.57255	-2.9	1.03767	-2.77953	0.0054438	0.080214
ENSG00000226519	8.1524	-2.9	1.15535	-2.53374	0.0112853	0.122935
ENSG00000228485	2.30276	-2.9	1.21905	-2.40097	0.0163515	NA
ENSG00000286736	3.30512	-2.9	1.25074	-2.28923	0.0220663	0.17985
ENSG00000295262	11.6312	-2.9	1.26593	-2.28157	0.022515	0.181725
ENSG00000301325	3.75957	-2.9	1.29189	-2.22666	0.0259701	0.193926
ENSG00000272347	4.45789	-2.9	1.33794	-2.18652	0.0287779	0.204851
ENSG00000303215	1.14716	-2.9	1.35708	-2.1573	0.030982	NA
ENSG00000300547	2.72481	-2.9	1.47275	-1.99826	0.0456886	0.261974
ENSG00000295248	6.38708	-2.8	1.12973	-2.49169	0.0127137	0.131554
ENSG00000298100	3.04661	-2.8	1.27662	-2.17922	0.0293154	0.20654
ENSG00000286550	4.19428	-2.8	1.30334	-2.12758	0.033372	0.221773
ENSG00000286191	7.05015	-2.8	1.32133	-2.11372	0.0345389	0.225748
ENSG00000259422	2.88609	-2.8	1.35556	-2.09307	0.036343	0.231982
ENSG00000274080	6.75729	-2.8	1.36482	-2.07377	0.0381011	0.238032
ENSG00000304631	13.5946	-2.8	1.40028	-2.02244	0.0431311	0.254178
ENSG00000277288	1.05852	-2.8	1.38087	-2.01304	0.0441103	NA
ENSG00000278276	1.5542	-2.8	1.36997	-2.00977	0.0444559	NA
ENSG00000260671	2.68445	-2.8	1.40969	-1.99801	0.0457158	0.26201
ENSG00000224958	54.8995	-2.7	0.573525	-4.78747	1.69e-06	0.000249312
ENSG00000298898	21.4172	-2.7	0.600512	-4.43465	9.22e-06	0.000869526
ENSG00000226172	15.8186	-2.7	0.649013	-4.11208	3.92e-05	0.00263725
ENSG00000287620	29.7682	-2.7	0.727481	-3.75404	0.000174004	0.00783044
ENSG00000233334	17.3986	-2.7	0.829081	-3.197	0.00138866	0.0339605
ENSG00000278733	3.90943	-2.7	0.853241	-3.19503	0.00139816	0.0340688
ENSG00000236333	606.865	-2.7	0.8463	-3.17709	0.0014876	0.0355118
ENSG00000309653	5.95994	-2.7	1.03597	-2.63612	0.0083861	0.103444
ENSG00000290007	40.8544	-2.7	1.05655	-2.57758	0.00994953	0.114164
ENSG00000309140	16.3778	-2.7	1.12357	-2.44124	0.0146368	0.142512
ENSG00000262332	4.32284	-2.7	1.22845	-2.2304	0.0257207	0.193339
ENSG00000272161	2.42796	-2.7	1.31698	-2.01812	0.0435786	0.255858
ENSG00000303170	1.44966	-2.7	1.34636	-2.0113	0.0442943	NA
ENSG00000274766	2.77694	-2.7	1.33671	-2.00402	0.0450677	0.260369
ENSG00000287643	2.21892	-2.7	1.36354	-1.99044	0.0465429	NA
ENSG00000267707	10.6134	-2.6	0.718797	-3.66081	0.000251421	0.0102024
ENSG00000305653	12.2889	-2.6	0.793214	-3.29425	0.000986854	0.0269235
ENSG00000288930	8.41923	-2.6	0.814758	-3.24592	0.00117071	0.0302897
ENSG00000294892	5.14	-2.6	0.834879	-3.11739	0.00182461	0.040577
ENSG00000300469	13.1293	-2.6	0.849133	-3.07318	0.00211789	0.044723
ENSG00000286721	5.97179	-2.6	0.880009	-3.00997	0.00261278	0.0510876
ENSG00000178734	11.8203	-2.6	0.903512	-2.91087	0.00360429	0.0631013
ENSG00000265205	5.9684	-2.6	0.9624	-2.70395	0.00685213	0.0918709
ENSG00000304724	5.78412	-2.6	1.00531	-2.58064	0.00986183	0.11367
ENSG00000269194	3.86622	-2.6	1.03055	-2.51805	0.0118007	0.126647
ENSG00000272627	5.18929	-2.6	1.04832	-2.50423	0.0122717	0.129192
ENSG00000264968	7.96434	-2.6	1.11513	-2.3087	0.0209603	0.174507
ENSG00000290387	10.4613	-2.6	1.13566	-2.2705	0.023177	0.184585
ENSG00000253389	9.27479	-2.6	1.17286	-2.23257	0.0255771	0.192915
ENSG00000255503	2.60429	-2.6	1.17544	-2.20258	0.0276246	0.200403
ENSG00000299653	4.60883	-2.6	1.16764	-2.20207	0.02766	0.200584
ENSG00000228549	3.83118	-2.6	1.20106	-2.17529	0.0296083	0.207265
ENSG00000302959	6.50176	-2.6	1.20858	-2.13902	0.0324344	0.218216
ENSG00000261175	17.3991	-2.6	1.22219	-2.10492	0.0352979	0.228654
ENSG00000283423	5.2549	-2.6	1.32624	-1.98059	0.0476373	0.268067
ENSG00000305288	1.39318	-2.6	1.32366	-1.96431	0.0494945	NA
ENSG00000224568	17.4093	-2.5	0.657194	-3.74867	0.000177774	0.00789542
ENSG00000275569	8.65788	-2.5	0.719991	-3.40618	0.000658797	0.0201908
ENSG00000254533	6.62426	-2.5	0.805026	-3.06875	0.00214957	0.0452358
ENSG00000308206	13.3779	-2.5	0.817289	-3.01838	0.00254126	0.0502679
ENSG00000309042	13.4235	-2.5	0.876961	-2.83243	0.00461962	0.0729118
ENSG00000259828	13.4827	-2.5	0.878631	-2.8069	0.00500201	0.0759931
ENSG00000249736	5.15267	-2.5	0.968964	-2.54049	0.0110696	0.122375
ENSG00000273125	4.31134	-2.5	1.07955	-2.35384	0.0185807	0.163853
ENSG00000294915	2.75693	-2.5	1.07708	-2.3074	0.0210327	0.174925
ENSG00000225768	19.0328	-2.5	1.12053	-2.2202	0.0264051	0.195762
ENSG00000298097	2.50184	-2.5	1.19322	-2.10052	0.035683	0.230124
ENSG00000267069	5.92183	-2.5	1.2522	-2.01095	0.0443305	0.258159
ENSG00000262119	12.7336	-2.4	0.548685	-4.30162	1.7e-05	0.00140405
ENSG00000261671	35.1977	-2.4	0.596513	-4.03065	5.56e-05	0.00347575
ENSG00000301010	27.7883	-2.4	0.628193	-3.78257	0.000155217	0.00721889
ENSG00000276445	17.8133	-2.4	0.754327	-3.21176	0.00131923	0.032826
ENSG00000287294	16.9045	-2.4	0.760462	-3.17299	0.0015088	0.0358776
ENSG00000256988	14.6563	-2.4	0.777441	-3.07834	0.00208158	0.0443858
ENSG00000301384	4.04768	-2.4	0.898458	-2.63279	0.00846861	0.103797
ENSG00000228271	21.3953	-2.4	0.961473	-2.49045	0.0127582	0.131703
ENSG00000307275	3.50042	-2.4	1.0061	-2.43146	0.015038	0.144316
ENSG00000229558	3.47128	-2.4	1.00977	-2.40425	0.0162055	0.151291
ENSG00000289788	2.75357	-2.4	1.01114	-2.35223	0.0186614	0.164261
ENSG00000305378	13.3395	-2.4	1.02347	-2.30097	0.0213934	0.176961
ENSG00000267160	4.96991	-2.4	1.05041	-2.25128	0.0243679	0.189161
ENSG00000305244	3.69139	-2.4	1.05834	-2.23719	0.0252742	0.191921
ENSG00000286289	43.8317	-2.3	0.523934	-4.48486	7.3e-06	0.000726212
ENSG00000291180	17.9354	-2.3	0.518353	-4.45058	8.56e-06	0.000815186
ENSG00000308270	60.5162	-2.3	0.589608	-3.93451	8.34e-05	0.00467402
ENSG00000291122	275.322	-2.3	0.638455	-3.57714	0.000347379	0.0129445
ENSG00000305650	7.44063	-2.3	0.69143	-3.39253	0.000692504	0.0210171
ENSG00000224842	11.2711	-2.3	0.746499	-3.11927	0.00181301	0.0404383
ENSG00000225792	344.914	-2.3	0.798038	-2.91075	0.00360567	0.0631013
ENSG00000287066	7.14854	-2.3	0.811753	-2.86478	0.00417303	0.0692898
ENSG00000228683	22.7929	-2.3	0.893278	-2.58179	0.00982888	0.113461
ENSG00000306429	6.20992	-2.3	0.916959	-2.54766	0.0108449	0.120632
ENSG00000238123	15.1224	-2.3	0.899086	-2.52243	0.0116548	0.125662
ENSG00000273160	3.11996	-2.3	0.971584	-2.34117	0.0192235	0.166731
ENSG00000293529	5.00658	-2.3	0.984502	-2.29348	0.0218202	0.178894
ENSG00000286296	3.23534	-2.3	1.05444	-2.19829	0.0279285	0.201698
ENSG00000307734	3.15495	-2.3	1.04946	-2.18125	0.029165	0.206133
ENSG00000259881	13.1029	-2.3	1.04049	-2.17618	0.0295422	0.20713
ENSG00000233850	6.12453	-2.3	1.11054	-2.11177	0.0347063	0.226444
ENSG00000224238	4.69226	-2.3	1.08446	-2.11115	0.0347592	0.226703
ENSG00000291187	3.4711	-2.3	1.10542	-2.03763	0.0415865	0.249529
ENSG00000296902	7.49478	-2.3	1.11562	-2.03492	0.0418588	0.250203
ENSG00000291250	6.10777	-2.3	1.12381	-2.0328	0.0420732	0.250602
ENSG00000254943	3.42853	-2.3	1.15175	-1.99621	0.0459107	0.262724
ENSG00000286733	9.65475	-2.3	1.17061	-1.97267	0.0485327	0.27052
ENSG00000235904	65.7597	-2.2	0.476356	-4.59377	4.35e-06	0.000494482
ENSG00000258498	454.934	-2.2	0.488589	-4.48914	7.15e-06	0.000717502
ENSG00000260645	100.387	-2.2	0.56198	-3.99375	6.5e-05	0.00388898
ENSG00000272622	22.508	-2.2	0.588562	-3.79674	0.000146611	0.00690524
ENSG00000293511	24.1825	-2.2	0.663056	-3.34598	0.000819911	0.0236574
ENSG00000251584	9.69457	-2.2	0.880978	-2.49337	0.0126538	0.131379
ENSG00000309287	77.1436	-2.2	0.926071	-2.34585	0.0189835	0.165456
ENSG00000225886	40.1215	-2.2	0.954577	-2.33168	0.0197177	0.168388
ENSG00000223356	3.34113	-2.2	0.955779	-2.31724	0.0204906	0.172198
ENSG00000289236	14.8438	-2.2	1.02415	-2.14587	0.0318832	0.216188
ENSG00000304167	4.46907	-2.2	1.03494	-2.13037	0.0331414	0.220783
ENSG00000306748	4.59781	-2.2	1.04463	-2.11765	0.0342047	0.224233
ENSG00000250451	110.795	-2.1	0.361861	-5.70683	1.15e-08	4.69e-06
ENSG00000254343	123.054	-2.1	0.599206	-3.53249	0.000411666	0.014542
ENSG00000298609	14.5217	-2.1	0.603582	-3.43945	0.000582891	0.0186605
ENSG00000307615	64.1609	-2.1	0.610361	-3.42986	0.000603896	0.0189415
ENSG00000273650	105.24	-2.1	0.636048	-3.28118	0.00103375	0.0278164
ENSG00000246430	152.149	-2.1	0.666312	-3.10083	0.0019298	0.0420027
ENSG00000288022	12.7864	-2.1	0.687679	-3.05763	0.00223097	0.0463739
ENSG00000289046	6.19643	-2.1	0.709744	-2.97788	0.00290251	0.054848
ENSG00000276768	7.97567	-2.1	0.732572	-2.92071	0.00349234	0.0618262
ENSG00000288766	10.828	-2.1	0.741788	-2.77346	0.00554634	0.0809718
ENSG00000304706	11.8301	-2.1	0.752879	-2.73158	0.00630311	0.0879023
ENSG00000271959	54.1648	-2.1	0.83509	-2.46678	0.0136334	0.136584
ENSG00000287059	49.7987	-2.1	0.860831	-2.42236	0.0154202	0.14639
ENSG00000232451	15.658	-2.1	0.880595	-2.3837	0.0171398	0.156663
ENSG00000257612	14.7614	-2.1	0.91409	-2.34554	0.0189994	0.165456
ENSG00000302020	5.57094	-2.1	0.927555	-2.27953	0.0226353	0.182204
ENSG00000304143	7.93775	-2.1	0.942166	-2.25565	0.0240925	0.188216
ENSG00000307752	3.93214	-2.1	0.962447	-2.13512	0.0327509	0.219652
ENSG00000236833	4.74614	-2.1	1.00387	-2.12503	0.0335844	0.222091
ENSG00000287232	5.30413	-2.1	1.00248	-2.10977	0.0348778	0.227217
ENSG00000308259	3.83658	-2.1	0.98382	-2.10069	0.0356679	0.230114
ENSG00000258603	6.57888	-2.1	1.017	-2.09873	0.0358408	0.23051
ENSG00000277449	102.276	-2	0.440802	-4.57376	4.79e-06	0.000526545
ENSG00000286974	36.5573	-2	0.473508	-4.16733	3.08e-05	0.00217479
ENSG00000231768	53.8847	-2	0.552263	-3.71048	0.000206867	0.00883331
ENSG00000258675	42.8989	-2	0.565212	-3.55135	0.000383263	0.0138101
ENSG00000300305	8.6116	-2	0.65565	-3.07618	0.00209672	0.0445591
ENSG00000258572	56.9466	-2	0.650079	-3.02873	0.00245585	0.0491427
ENSG00000238120	24.4192	-2	0.685151	-2.99055	0.00278477	0.0532641
ENSG00000304491	6.94533	-2	0.719236	-2.72759	0.00637982	0.0884892
ENSG00000249364	35.8378	-2	0.747294	-2.63426	0.00843202	0.103644
ENSG00000295893	5.84029	-2	0.818632	-2.47889	0.0131791	0.133987
ENSG00000293447	4.32028	-2	0.825383	-2.37563	0.0175192	0.158942
ENSG00000286864	15.0106	-2	0.842147	-2.35003	0.018772	0.164728
ENSG00000269652	4.69241	-2	0.866516	-2.3287	0.0198749	0.169304
ENSG00000271551	5.93722	-2	0.90207	-2.22572	0.0260331	0.194159
ENSG00000288739	6.85256	-2	0.892495	-2.21449	0.026795	0.196957
ENSG00000227929	5.85779	-2	0.922028	-2.18219	0.0290959	0.205984
ENSG00000308044	5.77051	-2	0.932335	-2.12108	0.0339149	0.223293
ENSG00000237471	10.1152	-2	0.96439	-2.05565	0.0398165	0.24388
ENSG00000263033	4.52984	-2	0.988856	-2.01594	0.0438066	0.256356
ENSG00000297730	2.62186	-2	1.01121	-2.00639	0.0448145	0.259691
ENSG00000255471	100.64	-1.9	0.33176	-5.73362	9.83e-09	4.11e-06
ENSG00000249249	85.9743	-1.9	0.358154	-5.38034	7.43e-08	2.14e-05
ENSG00000231246	188.561	-1.9	0.493167	-3.90378	9.47e-05	0.00509446
ENSG00000286810	14.3888	-1.9	0.641477	-3.02153	0.00251499	0.0499662
ENSG00000275005	11.096	-1.9	0.672427	-2.81021	0.00495096	0.0757454
ENSG00000273381	11.6833	-1.9	0.672144	-2.80666	0.00500584	0.0759931
ENSG00000294830	17.1364	-1.9	0.684704	-2.72011	0.00652611	0.0896636
ENSG00000235361	10.419	-1.9	0.698031	-2.68913	0.00716379	0.0942295
ENSG00000263370	19.8509	-1.9	0.721785	-2.6773	0.00742176	0.0961041
ENSG00000290943	17.2924	-1.9	0.741812	-2.53769	0.0111587	0.122473
ENSG00000227591	33.1221	-1.9	0.790865	-2.34547	0.0190031	0.165456
ENSG00000232412	14.4498	-1.9	0.806325	-2.31153	0.0208037	0.174
ENSG00000251075	4.85193	-1.9	0.839635	-2.26095	0.0237622	0.186893
ENSG00000299279	5.57068	-1.9	0.873375	-2.22027	0.0264003	0.195762
ENSG00000224361	5.27686	-1.9	0.860776	-2.16828	0.0301374	0.209387
ENSG00000224888	5.47852	-1.9	0.901946	-2.0654	0.038885	0.240555
ENSG00000308093	3.34127	-1.9	0.918761	-2.02735	0.0426271	0.25239
ENSG00000289841	7.56851	-1.9	0.968856	-1.9997	0.0455323	0.261707
ENSG00000197291	366.134	-1.8	0.306352	-5.84226	5.15e-09	2.74e-06
ENSG00000225472	58.743	-1.8	0.419549	-4.17558	2.97e-05	0.00211209
ENSG00000230587	78.6426	-1.8	0.517413	-3.41616	0.000635118	0.0196822
ENSG00000271199	9.24465	-1.8	0.553549	-3.27253	0.00106588	0.0283264
ENSG00000262686	9.35061	-1.8	0.626704	-2.86714	0.00414197	0.0691295
ENSG00000228126	45.2194	-1.8	0.645654	-2.76299	0.00572752	0.0826906
ENSG00000238018	45.9235	-1.8	0.645275	-2.74012	0.00614162	0.0863614
ENSG00000273328	15.2711	-1.8	0.672	-2.73193	0.00629647	0.0878515
ENSG00000223874	45.8081	-1.8	0.690424	-2.61819	0.00883983	0.106426
ENSG00000270557	8.30806	-1.8	0.670666	-2.61801	0.0088445	0.106441
ENSG00000308241	13.9863	-1.8	0.713014	-2.58867	0.00963479	0.112281
ENSG00000287257	7.62877	-1.8	0.721528	-2.53119	0.0113677	0.123524
ENSG00000309654	5.4315	-1.8	0.723577	-2.53101	0.0113734	0.123531
ENSG00000301627	5.5887	-1.8	0.725681	-2.52263	0.0116482	0.125635
ENSG00000278071	20.7785	-1.8	0.735581	-2.50814	0.012137	0.128725
ENSG00000286734	47.5333	-1.8	0.728278	-2.49206	0.0127005	0.131554
ENSG00000290046	8.05197	-1.8	0.765662	-2.39577	0.0165856	0.153573
ENSG00000272159	7.03587	-1.8	0.752693	-2.38723	0.0169759	0.155724
ENSG00000269256	4.50862	-1.8	0.77418	-2.38239	0.0172006	0.15689
ENSG00000296775	25.6774	-1.8	0.757186	-2.35441	0.0185521	0.163696
ENSG00000296756	77.1871	-1.8	0.765122	-2.32089	0.020293	0.171197
ENSG00000287259	5.69505	-1.8	0.785034	-2.31943	0.0203719	0.17153
ENSG00000306678	23.9795	-1.8	0.798898	-2.21029	0.0270852	0.198365
ENSG00000226756	8.07383	-1.8	0.819903	-2.19499	0.0281641	0.202252
ENSG00000254141	5.94746	-1.8	0.844386	-2.18269	0.0290585	0.205849
ENSG00000287287	6.2805	-1.8	0.855466	-2.09885	0.03583	0.23051
ENSG00000223486	7.76923	-1.8	0.84673	-2.07023	0.0384313	0.23902
ENSG00000258983	6.24964	-1.8	0.896694	-2.05383	0.0399925	0.244402
ENSG00000288871	4.14862	-1.8	0.86743	-2.0393	0.0414203	0.249373
ENSG00000271265	7.42827	-1.8	0.8733	-2.02666	0.0426977	0.25255
ENSG00000272699	4.94358	-1.8	0.936561	-1.97222	0.0485843	0.270635
ENSG00000262454	467.498	-1.7	0.44755	-3.71074	0.000206656	0.00883331
ENSG00000177133	139.649	-1.7	0.479068	-3.62918	0.000284323	0.0112245
ENSG00000203876	110.649	-1.7	0.513097	-3.27397	0.00106046	0.0282983
ENSG00000271228	14.5537	-1.7	0.562102	-3.05435	0.00225545	0.0466922
ENSG00000231943	12.8537	-1.7	0.57548	-2.89578	0.00378215	0.0651083
ENSG00000274128	29.0822	-1.7	0.59759	-2.78333	0.00538042	0.0798412
ENSG00000275494	36.1685	-1.7	0.616469	-2.70828	0.00676321	0.0910381
ENSG00000272463	35.0349	-1.7	0.646216	-2.66373	0.00772792	0.0982665
ENSG00000287809	10.9737	-1.7	0.628763	-2.65873	0.00784351	0.099323
ENSG00000221953	14.1082	-1.7	0.662683	-2.61936	0.0088096	0.106323
ENSG00000309620	7.06916	-1.7	0.651832	-2.56528	0.0103092	0.116756
ENSG00000259575	15.5041	-1.7	0.662041	-2.5181	0.0117991	0.126647
ENSG00000267491	7.72405	-1.7	0.671358	-2.5065	0.0121934	0.128976
ENSG00000226386	6.90245	-1.7	0.673231	-2.50393	0.0122823	0.129234
ENSG00000305385	6.69833	-1.7	0.704487	-2.46662	0.0136393	0.136599
ENSG00000232079	32.8472	-1.7	0.68439	-2.46042	0.0138775	0.1379
ENSG00000259347	17.3411	-1.7	0.727899	-2.32468	0.0200892	0.170286
ENSG00000272810	10.726	-1.7	0.760844	-2.28613	0.0222467	0.18079
ENSG00000260907	7.76173	-1.7	0.788428	-2.19844	0.0279177	0.201667
ENSG00000289214	7.5852	-1.7	0.779281	-2.183	0.0290361	0.205773
ENSG00000290544	12.4225	-1.7	0.808855	-2.14681	0.0318083	0.215985
ENSG00000196167	27.2069	-1.7	0.822659	-2.05617	0.0397665	0.24385
ENSG00000300023	8.27983	-1.7	0.857701	-2.03633	0.0417176	0.24975
ENSG00000289890	28.3362	-1.6	0.42059	-3.749	0.000177543	0.00789542
ENSG00000273265	96.609	-1.6	0.442447	-3.72709	0.000193703	0.00845542
ENSG00000255153	30.0237	-1.6	0.431004	-3.71548	0.00020282	0.0087287
ENSG00000249307	190.504	-1.6	0.448465	-3.59655	0.000322463	0.0122552
ENSG00000307688	17.782	-1.6	0.501072	-3.20854	0.00133409	0.0331687
ENSG00000300231	25.8215	-1.6	0.547557	-2.9844	0.00284138	0.0540605
ENSG00000272431	9.79591	-1.6	0.56435	-2.89609	0.00377839	0.0650997
ENSG00000203506	27.1387	-1.6	0.592024	-2.75394	0.00588833	0.0840765
ENSG00000305445	15.9488	-1.6	0.605342	-2.69402	0.00705964	0.0935854
ENSG00000232874	10.8127	-1.6	0.608872	-2.62733	0.00860572	0.104722
ENSG00000300150	22.232	-1.6	0.636354	-2.51585	0.0118746	0.127134
ENSG00000293546	7.29481	-1.6	0.645562	-2.49948	0.0124375	0.130184
ENSG00000233117	710.45	-1.6	0.650616	-2.49246	0.0126863	0.131554
ENSG00000285696	7.49989	-1.6	0.657963	-2.48463	0.0129686	0.133065
ENSG00000298882	17.9293	-1.6	0.67131	-2.43798	0.0147694	0.143116
ENSG00000288752	8.60947	-1.6	0.678183	-2.40104	0.0163485	0.15201
ENSG00000269102	8.18755	-1.6	0.685266	-2.36894	0.017839	0.160509
ENSG00000297071	10.4607	-1.6	0.682516	-2.33758	0.0194089	0.167483
ENSG00000287574	20.1904	-1.6	0.7153	-2.18065	0.0292095	0.206133
ENSG00000293728	7.82466	-1.6	0.78968	-2.08729	0.036862	0.233878
ENSG00000226251	40.5209	-1.6	0.792808	-2.02939	0.0424188	0.251647
ENSG00000299922	6.18084	-1.6	0.800691	-1.9898	0.0466133	0.264482
ENSG00000267649	4.61541	-1.6	0.821765	-1.9648	0.0494375	0.273326
ENSG00000278376	75.1927	-1.5	0.307791	-4.83238	1.35e-06	0.000211399
ENSG00000257337	512.842	-1.5	0.348812	-4.30397	1.68e-05	0.0013968
ENSG00000286694	33.3043	-1.5	0.421378	-3.63701	0.000275821	0.0109597
ENSG00000258708	62.9571	-1.5	0.455638	-3.39396	0.000688904	0.0209454
ENSG00000285336	57.2016	-1.5	0.468451	-3.27248	0.00106609	0.0283264
ENSG00000260992	42.5633	-1.5	0.481179	-3.17759	0.00148507	0.035479
ENSG00000277152	22.8705	-1.5	0.497946	-3.10381	0.00191048	0.0417376
ENSG00000249252	35.7073	-1.5	0.494966	-3.00991	0.00261322	0.0510876
ENSG00000224812	45.9161	-1.5	0.510086	-2.91876	0.00351426	0.0620344
ENSG00000288095	19.7393	-1.5	0.540348	-2.86717	0.00414159	0.0691295
ENSG00000308504	28.783	-1.5	0.527334	-2.85289	0.00433238	0.0703783
ENSG00000307669	15.3867	-1.5	0.526278	-2.85158	0.00435021	0.0705172
ENSG00000286282	22.2887	-1.5	0.531714	-2.84945	0.00437954	0.0708049
ENSG00000290015	14.5855	-1.5	0.516052	-2.8375	0.00454681	0.0721834
ENSG00000254602	21.3022	-1.5	0.536801	-2.79901	0.00512592	0.0771873
ENSG00000290021	52.0423	-1.5	0.541004	-2.77556	0.00551066	0.0806884
ENSG00000233006	61.8539	-1.5	0.549625	-2.77397	0.00553768	0.0809227
ENSG00000233760	44.2037	-1.5	0.552781	-2.6705	0.00757393	0.0973046
ENSG00000205106	36.5285	-1.5	0.562575	-2.66854	0.00761806	0.0975188
ENSG00000272523	29.6534	-1.5	0.598722	-2.58681	0.00968698	0.112604
ENSG00000263011	28.2058	-1.5	0.579713	-2.55926	0.0104894	0.117966
ENSG00000295570	10.3371	-1.5	0.583249	-2.55275	0.0106877	0.119318
ENSG00000294466	94.3023	-1.5	0.600697	-2.47488	0.013328	0.134874
ENSG00000260583	10.3994	-1.5	0.60519	-2.47166	0.0134486	0.135581
ENSG00000302317	8.2763	-1.5	0.63109	-2.45575	0.0140593	0.139051
ENSG00000300630	44.0449	-1.5	0.612873	-2.45569	0.0140616	0.139051
ENSG00000258274	55.8392	-1.5	0.632003	-2.43484	0.0148983	0.143863
ENSG00000220161	23.3978	-1.5	0.619319	-2.43002	0.0150978	0.144546
ENSG00000304782	16.005	-1.5	0.618427	-2.38422	0.0171152	0.156484
ENSG00000267498	11.5893	-1.5	0.618458	-2.37104	0.0177383	0.160027
ENSG00000231327	13.7146	-1.5	0.659245	-2.34365	0.0190959	0.165916
ENSG00000283031	12.7302	-1.5	0.625397	-2.33595	0.0194941	0.167603
ENSG00000226337	12.4609	-1.5	0.651057	-2.29622	0.0216634	0.178278
ENSG00000242268	20.9731	-1.5	0.691006	-2.21646	0.0266601	0.196579
ENSG00000274863	16.7706	-1.5	0.679707	-2.20875	0.0271918	0.198637
ENSG00000249669	1061.93	-1.5	0.664505	-2.20396	0.0275273	0.200125
ENSG00000228817	9.80865	-1.5	0.680712	-2.19232	0.0283562	0.203202
ENSG00000295946	6.07874	-1.5	0.708134	-2.18825	0.0286511	0.2045
ENSG00000275481	7.79186	-1.5	0.713979	-2.14489	0.0319619	0.216417
ENSG00000308869	6.25225	-1.5	0.710894	-2.12629	0.0334795	0.222008
ENSG00000291057	44.9117	-1.5	0.732483	-2.1142	0.0344982	0.225578
ENSG00000277631	9.70643	-1.5	0.739072	-2.04394	0.0409599	0.24818
ENSG00000260947	14.998	-1.5	0.741578	-1.97756	0.0479781	0.268773
ENSG00000229116	18.3319	-1.5	0.778648	-1.97637	0.0481128	0.269157
ENSG00000264964	48.7563	1.5	0.392976	3.80504	0.00014178	0.00674804
ENSG00000237181	98.0148	1.5	0.411622	3.64211	0.00027041	0.0107727
ENSG00000272142	46.4723	1.5	0.440559	3.31133	0.000928523	0.0258632
ENSG00000233901	50.1832	1.5	0.448704	3.30383	0.000953747	0.0263347
ENSG00000266970	43.637	1.5	0.521811	2.86651	0.00415028	0.069185
ENSG00000280441	88.9018	1.5	0.5427	2.85436	0.0043124	0.0702839
ENSG00000259081	13.7266	1.5	0.512482	2.83135	0.00463527	0.0730808
ENSG00000267216	11.7057	1.5	0.534213	2.82962	0.00466038	0.0732897
ENSG00000229267	27.6199	1.5	0.530543	2.74179	0.00611058	0.0860835
ENSG00000232884	63.5381	1.5	0.579894	2.53726	0.0111724	0.122483
ENSG00000237737	15.6879	1.5	0.667436	2.28403	0.02237	0.181117
ENSG00000272908	42.0438	1.5	0.647735	2.24873	0.0245298	0.189515
ENSG00000231690	19.3508	1.5	0.669775	2.18495	0.0288925	0.205168
ENSG00000300454	18.3685	1.5	0.710942	2.17346	0.0297454	0.207797
ENSG00000271926	9.93546	1.5	0.715571	2.15851	0.0308881	0.212284
ENSG00000230773	19.4725	1.5	0.721105	2.07172	0.0382912	0.238576
ENSG00000300780	9.55086	1.5	0.734699	2.05813	0.0395779	0.243035
ENSG00000293176	17.6341	1.5	0.710775	2.0417	0.041181	0.248797
ENSG00000289382	3.49544	1.5	0.746599	2.00769	0.0446758	0.259261
ENSG00000253746	8.10615	1.5	0.769331	1.96646	0.0492454	0.272823
ENSG00000301979	9.50178	1.5	0.760742	1.96626	0.0492681	0.272823
ENSG00000250548	55.0016	1.6	0.431009	3.74702	0.000178951	0.00793618
ENSG00000281344	221.915	1.6	0.536359	2.98416	0.00284359	0.0540689
ENSG00000225649	20.2908	1.6	0.536574	2.97166	0.00296192	0.0555924
ENSG00000226363	21.9728	1.6	0.575503	2.83502	0.00458226	0.0725845
ENSG00000273004	14.6093	1.6	0.56208	2.81718	0.00484473	0.0749168
ENSG00000248458	14.9966	1.6	0.592294	2.71307	0.00666637	0.0904519
ENSG00000280587	34.0441	1.6	0.634783	2.53786	0.0111533	0.122457
ENSG00000223749	73.206	1.6	0.623132	2.5072	0.0121692	0.128848
ENSG00000295873	12.8248	1.6	0.651043	2.46043	0.0138772	0.1379
ENSG00000287497	20.5573	1.6	0.661205	2.44187	0.0146113	0.142412
ENSG00000229989	37.7115	1.6	0.660358	2.4073	0.0160709	0.150172
ENSG00000237927	14.3073	1.6	0.708001	2.28347	0.0224025	0.181294
ENSG00000267284	20.9832	1.6	0.703926	2.24481	0.0247804	0.19049
ENSG00000288059	5.88109	1.6	0.702133	2.24043	0.0250632	0.191314
ENSG00000295151	26.736	1.6	0.716201	2.20366	0.0275482	0.200134
ENSG00000253438	32.0353	1.6	0.727489	2.16259	0.0305728	0.211174
ENSG00000236780	14.8911	1.6	0.774507	2.11742	0.034224	0.224265
ENSG00000300168	5.34028	1.6	0.777443	2.09485	0.0361845	0.231357
ENSG00000248874	10.0708	1.6	0.758698	2.08508	0.0370619	0.234367
ENSG00000203711	15.1393	1.6	0.763541	2.05536	0.0398446	0.24388
ENSG00000272282	13.444	1.6	0.765016	2.04048	0.0413028	0.249367
ENSG00000286725	6.28082	1.6	0.833584	1.96308	0.0496373	0.273924
ENSG00000259182	35.2352	1.7	0.353744	4.70429	2.55e-06	0.00033552
ENSG00000180953	18.4725	1.7	0.508047	3.39021	0.000698386	0.0210171
ENSG00000298772	10.7825	1.7	0.554144	3.08149	0.00205964	0.0441335
ENSG00000272476	13.7518	1.7	0.547998	3.05382	0.00225949	0.0467112
ENSG00000262898	13.9157	1.7	0.577946	2.96987	0.00297929	0.0557471
ENSG00000285205	58.2147	1.7	0.601419	2.81931	0.00481264	0.0745338
ENSG00000263847	14.8184	1.7	0.61292	2.75659	0.00584081	0.0836352
ENSG00000153113	11.6638	1.7	0.621598	2.71381	0.00665138	0.0903689
ENSG00000250320	116.382	1.7	0.640237	2.59426	0.00947954	0.111285
ENSG00000288738	8.55393	1.7	0.669883	2.47439	0.0133462	0.134991
ENSG00000125462	10.2127	1.7	0.693607	2.421	0.0154781	0.146833
ENSG00000204446	10.1888	1.7	0.693366	2.39224	0.016746	0.15431
ENSG00000226571	19.0263	1.7	0.719201	2.3275	0.0199385	0.169563
ENSG00000241219	6.06943	1.7	0.716999	2.31598	0.0205592	0.172584
ENSG00000260910	21.0412	1.7	0.759258	2.28524	0.0222986	0.180943
ENSG00000231290	223.286	1.7	0.734171	2.25688	0.0240156	0.18787
ENSG00000300853	117.562	1.7	0.768178	2.23714	0.0252774	0.191921
ENSG00000277013	47.7663	1.7	0.771311	2.23579	0.0253655	0.192235
ENSG00000300430	16.055	1.7	0.74288	2.23373	0.0255009	0.192682
ENSG00000260876	18.9443	1.7	0.770675	2.23321	0.025535	0.192864
ENSG00000260063	13.7067	1.7	0.774027	2.21818	0.0265423	0.195989
ENSG00000284823	7.3796	1.7	0.79931	2.16614	0.0303007	0.210233
ENSG00000295502	4.60814	1.7	0.795345	2.16485	0.0303989	0.210631
ENSG00000289035	7.92168	1.7	0.80512	2.15702	0.0310042	0.212699
ENSG00000267586	12.4295	1.7	0.785907	2.15399	0.0312413	0.213827
ENSG00000287037	13.9249	1.7	0.782546	2.13034	0.0331434	0.220783
ENSG00000132204	28.8041	1.7	0.819026	2.12018	0.0339908	0.223542
ENSG00000273445	8.72714	1.7	0.794391	2.10554	0.0352439	0.228434
ENSG00000231971	15.7951	1.7	0.811843	2.09737	0.0359607	0.230989
ENSG00000305640	8.92267	1.7	0.826071	2.05512	0.0398672	0.24388
ENSG00000259847	11.6231	1.7	0.848762	2.0389	0.0414597	0.249373
ENSG00000246214	8.18555	1.7	0.829455	1.99592	0.0459425	0.262838
ENSG00000280800	509.845	1.8	0.35791	5.15797	2.5e-07	5.74e-05
ENSG00000236841	74.6993	1.8	0.464437	3.88501	0.000102327	0.00535708
ENSG00000266573	16.1436	1.8	0.485456	3.70882	0.000208227	0.00883694
ENSG00000223485	129.829	1.8	0.487729	3.63976	0.000272894	0.0108575
ENSG00000281103	61.402	1.8	0.520896	3.43808	0.000585848	0.0186665
ENSG00000189229	16.0795	1.8	0.541101	3.36291	0.000771244	0.0226163
ENSG00000240498	29.9212	1.8	0.549614	3.27848	0.00104366	0.0279545
ENSG00000304836	27.7749	1.8	0.578379	3.18959	0.00142475	0.034532
ENSG00000307844	19.5866	1.8	0.595038	3.04763	0.00230651	0.0472054
ENSG00000272081	23.5813	1.8	0.616462	2.86653	0.00414995	0.069185
ENSG00000236790	32.9075	1.8	0.621171	2.83984	0.00451365	0.0720958
ENSG00000248174	35.5196	1.8	0.666496	2.72418	0.00644606	0.088958
ENSG00000225411	7.33392	1.8	0.680451	2.60171	0.00927609	0.109988
ENSG00000303405	15.0666	1.8	0.703352	2.50216	0.0123437	0.129747
ENSG00000261008	26.6901	1.8	0.769858	2.39977	0.0164055	0.152275
ENSG00000291114	17.2596	1.8	0.774923	2.34772	0.0188889	0.16535
ENSG00000225506	8.85404	1.8	0.784639	2.32649	0.0199923	0.169832
ENSG00000274536	234.048	1.8	0.77544	2.29308	0.0218434	0.178981
ENSG00000224805	4.46431	1.8	0.797975	2.26139	0.023735	0.186739
ENSG00000302571	4.90593	1.8	0.814825	2.25467	0.0241542	0.18852
ENSG00000290805	6.3029	1.8	0.802262	2.24818	0.0245644	0.189639
ENSG00000307823	7.9461	1.8	0.799376	2.23528	0.0253987	0.192235
ENSG00000225579	12.342	1.8	0.806345	2.22385	0.0261587	0.194762
ENSG00000276842	7.46506	1.8	0.798996	2.19203	0.0283773	0.203305
ENSG00000251002	10.5948	1.8	0.811941	2.18115	0.0291722	0.206133
ENSG00000310150	7.17868	1.8	0.86263	2.13819	0.0325017	0.218461
ENSG00000293309	10.2548	1.8	0.860982	2.08138	0.0373989	0.235524
ENSG00000283839	44.3824	1.8	0.86297	2.06943	0.0385053	0.239383
ENSG00000232832	11.2772	1.8	0.853254	2.06	0.0393989	0.242277
ENSG00000249406	11.8228	1.8	0.893838	2.04502	0.040853	0.247778
ENSG00000287242	7.14243	1.8	0.862165	2.04136	0.0412148	0.248934
ENSG00000280916	34.5939	1.8	0.86325	2.0385	0.0415002	0.249373
ENSG00000224153	7.79548	1.8	0.879813	2.0116	0.0442621	0.25786
ENSG00000270755	11.8312	1.8	0.923859	1.99306	0.0462548	0.263638
ENSG00000286896	25.0456	1.8	0.8882	1.97791	0.0479388	0.268773
ENSG00000259410	6.46566	1.8	0.902908	1.96632	0.0492617	0.272823
ENSG00000267123	15.4074	1.9	0.638879	2.95319	0.00314505	0.0577872
ENSG00000247095	185.432	1.9	0.666187	2.91113	0.00360121	0.0631013
ENSG00000267374	23.8873	1.9	0.668148	2.83522	0.00457935	0.072576
ENSG00000304629	16.0212	1.9	0.68258	2.77525	0.005516	0.0806884
ENSG00000228221	15.4912	1.9	0.706946	2.69066	0.00713102	0.0939609
ENSG00000236213	14.8834	1.9	0.696955	2.67207	0.00753858	0.0972347
ENSG00000290888	8.23888	1.9	0.707658	2.62948	0.00855144	0.104311
ENSG00000298309	36.5978	1.9	0.732855	2.53525	0.0112366	0.122812
ENSG00000283098	13.7781	1.9	0.780237	2.476	0.0132863	0.134608
ENSG00000231304	20.5154	1.9	0.75473	2.46956	0.0135279	0.135884
ENSG00000305515	3.74785	1.9	0.812892	2.39312	0.0167056	0.154123
ENSG00000253877	39.0409	1.9	0.808409	2.38913	0.0168883	0.155214
ENSG00000290937	26.1322	1.9	0.800761	2.37125	0.0177281	0.159982
ENSG00000230061	9.38151	1.9	0.819252	2.34853	0.0188475	0.16511
ENSG00000300387	16.1688	1.9	0.809729	2.32442	0.0201032	0.170301
ENSG00000253238	8.88849	1.9	0.803923	2.31135	0.0208133	0.174
ENSG00000260592	7.603	1.9	0.844427	2.28753	0.0221651	0.180319
ENSG00000295539	4.14819	1.9	0.853574	2.27983	0.0226177	0.182149
ENSG00000285634	10.0651	1.9	0.819558	2.25993	0.0238255	0.186995
ENSG00000254433	4.98993	1.9	0.832079	2.24066	0.0250479	0.191314
ENSG00000245526	22.4117	1.9	0.853958	2.21334	0.0268743	0.19735
ENSG00000298602	5.57468	1.9	0.860689	2.18704	0.0287393	0.204699
ENSG00000237001	4.89681	1.9	0.876952	2.18385	0.0289733	0.205408
ENSG00000301027	5.50634	1.9	0.888194	2.18134	0.029158	0.206133
ENSG00000250493	7.9885	1.9	0.894498	2.16851	0.0301202	0.209387
ENSG00000261097	10.2666	1.9	0.865881	2.16831	0.0301348	0.209387
ENSG00000279932	4.97992	1.9	0.871348	2.14063	0.032304	0.217659
ENSG00000249001	9.58442	1.9	0.934615	2.07629	0.0378667	0.23715
ENSG00000262772	4.80546	1.9	0.914803	2.03441	0.0419108	0.250342
ENSG00000248243	2.56006	1.9	0.965607	2.01771	0.0436211	0.255958
ENSG00000266088	7.62878	1.9	0.960942	1.99224	0.0463452	0.263808
ENSG00000230314	6.51855	1.9	0.96275	1.98931	0.0466672	0.264587
ENSG00000303530	5.22286	1.9	0.989305	1.96817	0.0490489	0.272233
ENSG00000293329	63.649	2	0.484706	4.1718	3.02e-05	0.00213827
ENSG00000293271	78.3497	2	0.507873	4.01935	5.84e-05	0.00358626
ENSG00000206195	57.6833	2	0.574623	3.40839	0.000653471	0.0200678
ENSG00000268027	23.3269	2	0.631884	3.14547	0.00165823	0.0383651
ENSG00000289587	13.6997	2	0.649893	3.12864	0.00175619	0.0396453
ENSG00000299188	14.9875	2	0.674568	2.89726	0.00376434	0.0650351
ENSG00000307961	11.813	2	0.687752	2.88515	0.00391223	0.0665232
ENSG00000288156	41.7602	2	0.712196	2.82871	0.00467355	0.0732897
ENSG00000288939	10.1625	2	0.726863	2.76136	0.00575605	0.0828849
ENSG00000228541	10.1477	2	0.738781	2.73968	0.00614991	0.0864382
ENSG00000301717	639.814	2	0.738125	2.70916	0.00674545	0.0909594
ENSG00000290059	19.5507	2	0.79419	2.56814	0.0102247	0.116111
ENSG00000232759	27.1136	2	0.773552	2.52756	0.0114859	0.124367
ENSG00000233321	49.6746	2	0.794638	2.477	0.0132491	0.134364
ENSG00000223930	8.80087	2	0.815251	2.45249	0.0141871	0.139768
ENSG00000250337	30.0811	2	0.847792	2.34624	0.0189638	0.165456
ENSG00000255367	9.44989	2	0.858974	2.32767	0.0199294	0.169563
ENSG00000254101	14.4538	2	0.857975	2.29747	0.0215918	0.177971
ENSG00000259471	4.01203	2	0.910852	2.24831	0.0245562	0.189639
ENSG00000267764	18.5751	2	0.880266	2.22412	0.02614	0.194744
ENSG00000248318	3.81774	2	0.929323	2.19708	0.0280147	0.201933
ENSG00000279080	23.2504	2	0.910335	2.16333	0.0305161	0.21101
ENSG00000232021	13.9928	2	0.932943	2.10549	0.0352489	0.228434
ENSG00000230623	5.737	2	0.947631	2.09022	0.0365979	0.233092
ENSG00000227634	11.2869	2	0.955855	2.0899	0.036627	0.233092
ENSG00000254458	5.14061	2	0.994598	2.02685	0.042678	0.252494
ENSG00000308001	4.39799	2	1.01917	1.96918	0.0489329	0.271755
ENSG00000240032	11.3769	2.1	0.584391	3.60125	0.000316697	0.0120962
ENSG00000251230	36.1131	2.1	0.588364	3.59979	0.000318476	0.0121339
ENSG00000287415	51.8792	2.1	0.620706	3.33338	0.000857978	0.0244328
ENSG00000305512	19.7402	2.1	0.697767	2.95069	0.00317065	0.0580134
ENSG00000245164	39.3203	2.1	0.754759	2.75015	0.00595689	0.0846249
ENSG00000249487	8.51016	2.1	0.767237	2.72877	0.00635715	0.0883837
ENSG00000253557	21.2618	2.1	0.777969	2.66936	0.00759969	0.0974363
ENSG00000224164	10.9576	2.1	0.806681	2.55324	0.0106726	0.119193
ENSG00000245750	29.5645	2.1	0.840799	2.45741	0.0139944	0.138541
ENSG00000291119	9.60615	2.1	0.852959	2.44018	0.0146801	0.142691
ENSG00000273176	3.98428	2.1	0.855707	2.43289	0.014979	0.144067
ENSG00000259788	4.51204	2.1	0.897544	2.3619	0.0181814	0.161591
ENSG00000290866	16.643	2.1	0.8888	2.35324	0.0186104	0.163973
ENSG00000233030	11.2202	2.1	0.898583	2.3494	0.0188039	0.16487
ENSG00000295760	5.28418	2.1	0.918293	2.3407	0.0192478	0.166847
ENSG00000257859	8.62429	2.1	0.912865	2.33525	0.0195302	0.167724
ENSG00000250708	5.71189	2.1	0.90012	2.32691	0.0199699	0.169783
ENSG00000259345	15.0687	2.1	0.920099	2.29279	0.0218601	0.178981
ENSG00000257127	22.5086	2.1	0.904795	2.28236	0.0224679	0.181581
ENSG00000287998	7.08501	2.1	0.928629	2.27045	0.0231806	0.184585
ENSG00000260493	4.36691	2.1	0.970478	2.18527	0.0288691	0.205113
ENSG00000309149	3.91311	2.1	0.975014	2.18418	0.0289489	0.2053
ENSG00000277693	13.6045	2.1	0.973435	2.16363	0.030493	0.210993
ENSG00000260271	7.4542	2.1	0.995191	2.14527	0.0319316	0.216342
ENSG00000285904	7.68339	2.1	1.02867	2.0853	0.0370417	0.234367
ENSG00000300325	7.0556	2.1	1.02027	2.0644	0.0389801	0.240816
ENSG00000249395	14.3577	2.1	1.03708	2.06364	0.0390518	0.241038
ENSG00000246130	4.0004	2.1	1.0256	2.03216	0.0421379	0.250926
ENSG00000294712	16.117	2.1	1.04012	2.01543	0.0438592	0.256539
ENSG00000306808	6.17766	2.1	1.05757	1.96484	0.0494323	0.273326
ENSG00000234380	135.782	2.2	0.378288	5.82471	5.72e-09	2.87e-06
ENSG00000225783	240.924	2.2	0.540252	4.11034	3.95e-05	0.00264732
ENSG00000273812	16.5281	2.2	0.60621	3.65222	0.000259986	0.0104666
ENSG00000224215	8.3948	2.2	0.712426	3.11883	0.00181573	0.0404383
ENSG00000300027	18.7529	2.2	0.737011	3.01901	0.00253604	0.0502679
ENSG00000226091	35.0208	2.2	0.748332	3.00468	0.00265856	0.0515527
ENSG00000232591	9.81073	2.2	0.760746	2.8636	0.00418857	0.0694066
ENSG00000308291	5.37431	2.2	0.80873	2.78167	0.00540797	0.0800384
ENSG00000253408	5.88346	2.2	0.821923	2.70745	0.00678015	0.091226
ENSG00000271991	4.80239	2.2	0.80592	2.68466	0.00726045	0.0948484
ENSG00000261211	12.0739	2.2	0.850459	2.58144	0.00983904	0.113492
ENSG00000309839	6.27352	2.2	0.840322	2.56444	0.0103342	0.116965
ENSG00000225930	8.51851	2.2	0.862262	2.53521	0.0112378	0.122812
ENSG00000256039	10.0843	2.2	0.928216	2.41279	0.0158308	0.14861
ENSG00000225535	10.0621	2.2	0.934311	2.33401	0.0195952	0.167901
ENSG00000294760	5.12732	2.2	0.952172	2.29875	0.0215192	0.177762
ENSG00000299034	8.37634	2.2	0.952336	2.29769	0.0215792	0.177963
ENSG00000228933	16.7285	2.2	0.942683	2.2915	0.0219346	0.179287
ENSG00000293909	5.84946	2.2	0.952405	2.28707	0.0221918	0.18044
ENSG00000248752	12.7809	2.2	0.978555	2.26761	0.0233527	0.185511
ENSG00000294488	12.0279	2.2	0.965013	2.24723	0.0246254	0.189995
ENSG00000291133	14.966	2.2	0.982229	2.23993	0.0250954	0.191416
ENSG00000285278	6.2234	2.2	1.0028	2.22946	0.025783	0.193488
ENSG00000237292	4.34748	2.2	0.983726	2.22223	0.0262677	0.195204
ENSG00000298116	5.12764	2.2	1.00855	2.189	0.0285971	0.204257
ENSG00000288958	9.00923	2.2	1.01328	2.18558	0.0288463	0.205031
ENSG00000290957	7.08254	2.2	1.02263	2.17133	0.0299061	0.208538
ENSG00000301399	3.9714	2.2	1.0253	2.17087	0.0299407	0.208626
ENSG00000253404	5.412	2.2	1.01365	2.15822	0.0309104	0.212342
ENSG00000287335	62.4215	2.2	1.01242	2.13471	0.0327843	0.219684
ENSG00000257585	5.19541	2.2	1.05441	2.11965	0.0340352	0.223605
ENSG00000261514	4.89827	2.2	1.06605	2.08219	0.0373249	0.235349
ENSG00000262619	26.4936	2.2	1.0533	2.07958	0.037564	0.236271
ENSG00000287360	5.47005	2.2	1.07493	2.02874	0.042485	0.251876
ENSG00000286467	6.72588	2.2	1.08765	2.01387	0.0440233	0.257154
ENSG00000296912	9.217	2.2	1.09142	2.00867	0.0445724	0.258972
ENSG00000289851	3.52129	2.2	1.11325	1.96274	0.0496768	0.273993
ENSG00000232774	38.1658	2.3	0.532788	4.4091	1.04e-05	0.000946781
ENSG00000294440	9.26594	2.3	0.705677	3.31903	0.000903299	0.0254155
ENSG00000289384	24.0811	2.3	0.782906	3.00074	0.00269322	0.0521177
ENSG00000296816	8.01856	2.3	0.780841	2.98757	0.00281206	0.0536028
ENSG00000269970	7.88558	2.3	0.803269	2.86156	0.00421558	0.0696195
ENSG00000249378	29.5303	2.3	0.821959	2.81129	0.00493439	0.0757189
ENSG00000228826	7.67402	2.3	0.822682	2.75713	0.00583117	0.083612
ENSG00000302769	6.34868	2.3	0.846022	2.68207	0.00731671	0.0952575
ENSG00000291205	4.99281	2.3	0.872954	2.59624	0.00942507	0.111022
ENSG00000261780	12.2272	2.3	0.882511	2.58573	0.00971736	0.112685
ENSG00000273824	5.17792	2.3	0.899606	2.52001	0.0117351	0.126171
ENSG00000286543	11.8486	2.3	0.913201	2.48348	0.0130107	0.133318
ENSG00000228643	3.55818	2.3	0.934171	2.43349	0.0149542	0.144007
ENSG00000248473	9.12697	2.3	0.954004	2.42999	0.0150994	0.144546
ENSG00000239941	15.1168	2.3	0.953956	2.42529	0.015296	0.145876
ENSG00000228208	7.82935	2.3	1.00791	2.28449	0.0223425	0.180943
ENSG00000254968	7.11879	2.3	1.04601	2.23451	0.0254497	0.192438
ENSG00000308579	21.536	2.3	1.03771	2.22809	0.0258744	0.193624
ENSG00000235180	9.37348	2.3	1.03616	2.21911	0.026479	0.195989
ENSG00000307071	6.80102	2.3	1.04239	2.19845	0.0279167	0.201667
ENSG00000226599	7.36203	2.3	1.06376	2.19125	0.0284337	0.203614
ENSG00000301374	9.45783	2.3	1.04309	2.17692	0.0294868	0.207079
ENSG00000306436	4.43512	2.3	1.05273	2.17537	0.0296024	0.207265
ENSG00000205057	4.99601	2.3	1.12664	2.0731	0.0381628	0.238208
ENSG00000259237	10.4115	2.3	1.13815	2.04003	0.0413478	0.249373
ENSG00000306416	2.83646	2.3	1.16749	2.00879	0.0445591	0.258948
ENSG00000223552	55.7691	2.4	0.737255	3.25772	0.00112311	0.0294283
ENSG00000255921	14.1695	2.4	0.758663	3.1409	0.00168428	0.0387283
ENSG00000287532	11.4763	2.4	0.822382	2.88953	0.00385823	0.0659821
ENSG00000152931	441.944	2.4	0.849168	2.82046	0.00479554	0.0743065
ENSG00000237525	17.8608	2.4	0.900162	2.69912	0.00695241	0.0928082
ENSG00000299670	4.3033	2.4	0.926381	2.53731	0.0111708	0.122483
ENSG00000236345	5.67032	2.4	0.928225	2.53603	0.0112117	0.122614
ENSG00000242828	10.9495	2.4	0.966355	2.49878	0.0124623	0.130232
ENSG00000254946	7.38485	2.4	0.9584	2.45457	0.0141053	0.139257
ENSG00000309977	6.5346	2.4	1.001	2.44098	0.0146474	0.142537
ENSG00000266824	12.0434	2.4	1.01404	2.37593	0.0175046	0.158942
ENSG00000263711	17.4388	2.4	1.00966	2.3368	0.0194497	0.167537
ENSG00000255850	7.08307	2.4	1.04947	2.27223	0.0230724	0.184307
ENSG00000298360	7.8451	2.4	1.0746	2.23136	0.0256575	0.193053
ENSG00000227906	11.7256	2.4	1.14705	2.12875	0.0332751	0.221322
ENSG00000300827	6.69425	2.4	1.1453	2.12021	0.0339884	0.223542
ENSG00000278200	3.83804	2.4	1.14521	2.08615	0.0369646	0.234092
ENSG00000286536	4.5101	2.4	1.15283	2.08195	0.037347	0.235391
ENSG00000287463	5.32409	2.4	1.15142	2.07026	0.0384281	0.23902
ENSG00000247775	4.64847	2.4	1.18031	2.02263	0.0431115	0.254114
ENSG00000234948	12.8045	2.4	1.17118	2.01047	0.0443816	0.258339
ENSG00000308986	6.51597	2.4	1.22419	1.99794	0.0457235	0.26201
ENSG00000307869	5.38467	2.4	1.22465	1.97094	0.048731	0.271027
ENSG00000215196	21.2991	2.5	0.621736	4.04865	5.15e-05	0.00329429
ENSG00000283235	11.231	2.5	0.750853	3.29602	0.000980636	0.0268738
ENSG00000291135	41.0206	2.5	0.774544	3.1698	0.00152541	0.0361602
ENSG00000267313	13.372	2.5	0.887855	2.82234	0.00476746	0.0741345
ENSG00000259810	8.58339	2.5	0.901445	2.74062	0.00613237	0.0862895
ENSG00000288765	43.9527	2.5	0.897523	2.7337	0.00626272	0.0875005
ENSG00000287999	4.33682	2.5	1.0071	2.52077	0.0117097	0.125986
ENSG00000307599	5.22767	2.5	1.01474	2.50429	0.0122697	0.129192
ENSG00000254233	9.74171	2.5	1.01761	2.49651	0.0125422	0.13062
ENSG00000230390	7.33476	2.5	1.00611	2.48439	0.0129772	0.133109
ENSG00000287546	18.4593	2.5	1.02822	2.46474	0.0137114	0.137022
ENSG00000267432	3.92868	2.5	1.06155	2.36909	0.017832	0.160493
ENSG00000229981	6.4452	2.5	1.10102	2.2629	0.0236421	0.186301
ENSG00000266602	10.1044	2.5	1.10884	2.25121	0.0243725	0.189161
ENSG00000297780	5.10543	2.5	1.10765	2.24936	0.0244893	0.189442
ENSG00000224821	7.95552	2.5	1.12034	2.2406	0.0250517	0.191314
ENSG00000295624	4.76386	2.5	1.09996	2.23215	0.0256047	0.192915
ENSG00000304638	9.06452	2.5	1.16271	2.10972	0.0348826	0.227217
ENSG00000287545	4.65092	2.5	1.21499	2.09706	0.0359885	0.230999
ENSG00000305129	4.92002	2.5	1.19949	2.05016	0.0403486	0.245773
ENSG00000290827	3.69319	2.5	1.198	2.04552	0.0408038	0.247577
ENSG00000236920	5.04806	2.5	1.2402	2.01321	0.0440928	0.257265
ENSG00000232679	43.7248	2.6	0.67834	3.8548	0.000115823	0.00587886
ENSG00000266835	96.4	2.6	0.712999	3.60986	0.00030636	0.0118345
ENSG00000233355	10.9044	2.6	0.77396	3.41666	0.000633943	0.0196658
ENSG00000259905	13.4558	2.6	0.781775	3.30373	0.000954067	0.0263347
ENSG00000305511	146.238	2.6	0.840213	3.10903	0.001877	0.041232
ENSG00000293412	24.1752	2.6	0.876191	2.97476	0.00293218	0.0552007
ENSG00000228262	10.2819	2.6	0.879753	2.97279	0.00295102	0.0554559
ENSG00000265971	3.5209	2.6	0.912569	2.8653	0.00416616	0.0692607
ENSG00000228824	21.8155	2.6	0.935353	2.79245	0.00523102	0.0784679
ENSG00000249790	79.7062	2.6	0.9559	2.77081	0.00559172	0.0812848
ENSG00000244040	15.6106	2.6	0.967877	2.70524	0.00682546	0.0915535
ENSG00000297673	5.96037	2.6	0.981461	2.61282	0.00897986	0.107519
ENSG00000286563	10.7474	2.6	1.03161	2.48	0.0131383	0.133818
ENSG00000261156	5.91388	2.6	1.08066	2.39826	0.0164734	0.152771
ENSG00000253799	9.89309	2.6	1.10573	2.32239	0.0202122	0.17084
ENSG00000290729	3.78192	2.6	1.18265	2.2015	0.027701	0.200766
ENSG00000253301	9.10642	2.6	1.17183	2.19043	0.0284933	0.203825
ENSG00000253510	5.23909	2.6	1.21484	2.14604	0.0318695	0.216188
ENSG00000305424	4.82678	2.6	1.27678	2.07109	0.0383505	0.238809
ENSG00000300686	10.2195	2.6	1.26128	2.04175	0.0411766	0.248797
ENSG00000296025	5.17723	2.6	1.26548	2.01759	0.0436341	0.255958
ENSG00000309020	5.1515	2.6	1.28336	2.01032	0.044397	0.25835
ENSG00000289513	7.07552	2.6	1.3012	1.99641	0.0458896	0.262683
ENSG00000250910	4.83374	2.6	1.31009	1.99139	0.0464383	0.264043
ENSG00000171889	50.7663	2.7	0.746506	3.56594	0.00036256	0.0133314
ENSG00000299675	6.39242	2.7	0.808701	3.32878	0.000872288	0.024748
ENSG00000286429	5.09256	2.7	0.898223	2.96782	0.00299916	0.0559993
ENSG00000253394	10.0435	2.7	0.931548	2.90597	0.00366118	0.0637442
ENSG00000310067	4.06255	2.7	0.919753	2.896	0.00377952	0.0650997
ENSG00000231873	22.3463	2.7	0.926556	2.88054	0.00397	0.0671008
ENSG00000309148	7.2336	2.7	0.957561	2.84808	0.00439845	0.070923
ENSG00000231426	3.44126	2.7	0.993908	2.73449	0.00624769	0.0874104
ENSG00000291144	13.2502	2.7	1.01163	2.70621	0.00680554	0.0914849
ENSG00000284948	6.46071	2.7	1.02035	2.67114	0.00755947	0.0973046
ENSG00000250488	9.82387	2.7	1.05185	2.56838	0.0102176	0.116111
ENSG00000297572	10.7689	2.7	1.05148	2.53696	0.0111819	0.122483
ENSG00000300025	4.62079	2.7	1.08055	2.53691	0.0111836	0.122483
ENSG00000289090	8.53941	2.7	1.10274	2.44908	0.0143223	0.140582
ENSG00000250697	16.5526	2.7	1.17993	2.30991	0.020893	0.174333
ENSG00000293597	4.6914	2.7	1.20961	2.26622	0.0234377	0.185692
ENSG00000289609	6.60102	2.7	1.18455	2.26418	0.0235629	0.18606
ENSG00000232234	8.83059	2.7	1.19958	2.26278	0.023649	0.186301
ENSG00000303482	3.12726	2.7	1.20236	2.25995	0.0238245	0.186995
ENSG00000224184	6.5919	2.7	1.19958	2.24885	0.0245219	0.189502
ENSG00000234261	5.7211	2.7	1.20835	2.23095	0.0256843	0.19316
ENSG00000289166	3.98727	2.7	1.20151	2.21378	0.0268437	0.19722
ENSG00000234464	4.18243	2.7	1.20856	2.20315	0.0275842	0.200227
ENSG00000308561	3.10016	2.7	1.21664	2.18061	0.0292124	0.206133
ENSG00000240990	2.47928	2.7	1.24903	2.1349	0.0327691	0.219684
ENSG00000299301	2.2063	2.7	1.26633	2.11866	0.0341195	NA
ENSG00000259786	6.24579	2.7	1.29741	2.11451	0.0344721	0.225504
ENSG00000299251	10.0736	2.7	1.2601	2.10611	0.0351948	0.228381
ENSG00000290893	3.39329	2.7	1.27711	2.07756	0.0377497	0.236618
ENSG00000281162	6.99082	2.7	1.2908	2.07242	0.0382263	0.238376
ENSG00000260288	3.09243	2.7	1.31772	2.04971	0.0403926	0.245864
ENSG00000225231	17.624	2.7	1.3414	2.0121	0.0442094	0.2577
ENSG00000307768	1.62675	2.7	1.32807	2.01136	0.0442871	NA
ENSG00000285712	4.45506	2.7	1.32746	1.99721	0.0458019	0.262279
ENSG00000224565	4.72238	2.7	1.36793	1.99103	0.0464771	0.264133
ENSG00000237767	4.65628	2.7	1.36679	1.97446	0.0483293	0.269923
ENSG00000258294	3.09804	2.7	1.35822	1.96542	0.0493657	0.273165
ENSG00000294491	3.94981	2.7	1.35428	1.96447	0.0494758	0.273428
ENSG00000233515	3.95643	2.7	1.37576	1.96111	0.0498663	0.274591
ENSG00000227039	61.2954	2.8	0.712986	3.89689	9.74e-05	0.00516887
ENSG00000290441	11.1392	2.8	0.732712	3.76825	0.000164394	0.00753105
ENSG00000306026	11.457	2.8	0.761296	3.67205	0.000240613	0.00994882
ENSG00000258803	16.109	2.8	0.875883	3.16148	0.00156972	0.0370096
ENSG00000231298	9.11082	2.8	0.93043	3.02367	0.00249725	0.0497431
ENSG00000289201	9.11443	2.8	0.959205	2.87395	0.00405377	0.0681691
ENSG00000290563	20.6054	2.8	0.974278	2.83765	0.00454473	0.0721834
ENSG00000308935	4.36145	2.8	1.0109	2.7987	0.00513087	0.0771929
ENSG00000261327	16.5969	2.8	0.986807	2.7917	0.00524312	0.0785392
ENSG00000283415	11.4388	2.8	1.00668	2.7374	0.00619268	0.0869593
ENSG00000247151	10.3321	2.8	1.02722	2.68828	0.00718214	0.0942948
ENSG00000260188	4.78803	2.8	1.08364	2.62176	0.00874758	0.105774
ENSG00000268889	5.18975	2.8	1.06263	2.58851	0.00963921	0.11229
ENSG00000228590	11.9531	2.8	1.10646	2.51659	0.0118496	0.126911
ENSG00000249241	6.10339	2.8	1.11601	2.48588	0.0129232	0.132848
ENSG00000236963	6.36074	2.8	1.13243	2.44255	0.0145839	0.142236
ENSG00000287616	4.79501	2.8	1.14571	2.42313	0.0153873	0.14629
ENSG00000293913	3.81472	2.8	1.17835	2.41495	0.0157373	0.148051
ENSG00000254518	4.91721	2.8	1.17234	2.39637	0.0165585	0.153368
ENSG00000299871	4.82642	2.8	1.17812	2.38269	0.0171868	0.156846
ENSG00000309951	11.4384	2.8	1.21799	2.30567	0.0211291	0.175583
ENSG00000287937	2.91025	2.8	1.20885	2.28144	0.0225222	0.181725
ENSG00000224371	5.41106	2.8	1.24085	2.27418	0.0229552	0.18381
ENSG00000234352	6.60873	2.8	1.25523	2.2448	0.0247807	0.19049
ENSG00000298788	4.42968	2.8	1.25936	2.1969	0.0280275	0.201933
ENSG00000304915	6.03973	2.8	1.273	2.19651	0.0280558	0.201933
ENSG00000289963	7.76716	2.8	1.28278	2.19063	0.0284786	0.203792
ENSG00000301434	8.85944	2.8	1.3147	2.13053	0.0331275	0.220783
ENSG00000300898	3.09907	2.8	1.31235	2.12943	0.0332188	0.22114
ENSG00000286685	6.15852	2.8	1.32946	2.0843	0.0371329	0.234698
ENSG00000309959	2.36174	2.8	1.33799	2.07767	0.0377396	0.236618
ENSG00000308502	3.31124	2.8	1.38464	2.0375	0.0416003	0.249529
ENSG00000297629	1.30455	2.8	1.41961	1.99705	0.0458195	NA
ENSG00000296655	7.5051	2.8	1.39269	1.98779	0.0468348	0.265197
ENSG00000294831	8.93024	2.9	0.676681	4.27355	1.92e-05	0.00153597
ENSG00000254560	20.5518	2.9	0.825029	3.48158	0.000498472	0.0168862
ENSG00000222032	9.72136	2.9	0.86755	3.31332	0.000921944	0.0258189
ENSG00000245662	10.9108	2.9	0.870073	3.30858	0.000937696	0.0260002
ENSG00000254266	7.86908	2.9	0.896071	3.28899	0.00100549	0.0272858
ENSG00000245954	11.6103	2.9	0.887608	3.26596	0.00109093	0.0288112
ENSG00000224271	22.0838	2.9	0.910571	3.14271	0.00167389	0.0386018
ENSG00000224015	11.6513	2.9	0.933684	3.1322	0.001735	0.0394139
ENSG00000266378	90.9017	2.9	0.934082	3.12855	0.00175672	0.0396453
ENSG00000253214	7.31241	2.9	0.944636	3.05362	0.00226096	0.0467112
ENSG00000227482	16.8446	2.9	0.99285	2.89503	0.00379127	0.0652069
ENSG00000284430	6.15665	2.9	1.02193	2.85338	0.00432567	0.0703783
ENSG00000197880	4.17114	2.9	1.05518	2.74906	0.0059766	0.0848217
ENSG00000293037	6.58156	2.9	1.08378	2.71184	0.00669113	0.0905466
ENSG00000307815	6.09997	2.9	1.09999	2.63716	0.0083604	0.103175
ENSG00000197099	8.85609	2.9	1.08761	2.623	0.00871588	0.105572
ENSG00000286471	7.99461	2.9	1.09507	2.6112	0.00902262	0.107902
ENSG00000243797	3.40857	2.9	1.10387	2.60977	0.00906036	0.108186
ENSG00000223812	7.6228	2.9	1.10823	2.5865	0.00969555	0.112645
ENSG00000303689	8.43343	2.9	1.1614	2.53302	0.0113085	0.123057
ENSG00000271736	2.7727	2.9	1.15434	2.52662	0.0115167	0.124568
ENSG00000305112	5.58126	2.9	1.15241	2.49697	0.0125261	0.130497
ENSG00000235597	9.04816	2.9	1.17223	2.45872	0.0139431	0.138234
ENSG00000286021	9.6948	2.9	1.20419	2.43181	0.0150237	0.144315
ENSG00000303931	5.18381	2.9	1.1937	2.40314	0.0162548	0.151475
ENSG00000309602	3.0736	2.9	1.23069	2.38924	0.0168834	0.155214
ENSG00000231682	7.98316	2.9	1.21435	2.38264	0.0171891	0.156846
ENSG00000261738	6.79138	2.9	1.22618	2.36587	0.0179876	0.160946
ENSG00000224128	5.43162	2.9	1.23606	2.3365	0.019465	0.167537
ENSG00000264630	2.83491	2.9	1.25444	2.30861	0.0209653	0.174507
ENSG00000233128	5.2221	2.9	1.27851	2.30699	0.0210555	0.175019
ENSG00000231453	3.41444	2.9	1.24954	2.29512	0.0217265	0.178393
ENSG00000307112	12.8279	2.9	1.29492	2.26026	0.0238048	0.186995
ENSG00000241131	11.9018	2.9	1.31676	2.21918	0.0264744	0.195989
ENSG00000296807	5.45274	2.9	1.33042	2.20188	0.0276739	0.200618
ENSG00000284650	7.91281	2.9	1.33085	2.17261	0.02981	0.208105
ENSG00000251152	3.71276	2.9	1.33149	2.14439	0.0320013	0.216577
ENSG00000287600	4.02307	2.9	1.35854	2.10989	0.0348681	0.227217
ENSG00000251139	5.25518	2.9	1.37397	2.10725	0.035096	0.228023
ENSG00000229086	2.63267	2.9	1.39918	2.09825	0.0358835	0.230687
ENSG00000283183	5.92091	2.9	1.39467	2.08769	0.0368257	0.233793
ENSG00000303876	1.92549	2.9	1.38022	2.082	0.0373423	NA
ENSG00000253924	2.05223	2.9	1.41164	2.067	0.0387346	NA
ENSG00000136315	1.91985	2.9	1.40716	2.05335	0.0400386	NA
ENSG00000287845	3.62552	2.9	1.4241	2.04318	0.0410344	0.248513
ENSG00000289309	4.90206	2.9	1.43908	2.03695	0.0416554	0.249573
ENSG00000236975	5.52862	2.9	1.43038	2.02032	0.0433497	0.255024
ENSG00000225179	5.26194	2.9	1.42376	2.0195	0.0434355	0.255188
ENSG00000299066	1.98694	2.9	1.44599	1.98198	0.0474811	NA
ENSG00000293220	1.98859	2.9	1.44054	1.98184	0.0474969	NA
ENSG00000293670	11.0358	2.9	1.45373	1.97963	0.0477447	0.268277
ENSG00000227036	82.2236	3	0.58179	5.22789	1.71e-07	4.22e-05
ENSG00000254102	11.1429	3	0.672914	4.51748	6.26e-06	0.000646
ENSG00000307137	14.1537	3	0.795113	3.73023	0.000191307	0.00839207
ENSG00000250634	22.4742	3	0.901705	3.27843	0.00104386	0.0279545
ENSG00000285407	8.43384	3	0.999	2.98335	0.00285108	0.0541776
ENSG00000251363	7.66013	3	1.06462	2.78325	0.00538173	0.0798412
ENSG00000285980	6.74458	3	1.10077	2.7501	0.00595762	0.0846249
ENSG00000220256	7.86873	3	1.0841	2.72633	0.00640435	0.0886284
ENSG00000261014	10.7177	3	1.11258	2.70673	0.00679496	0.091385
ENSG00000293042	9.59742	3	1.15656	2.61675	0.00887714	0.106665
ENSG00000304593	7.43484	3	1.16519	2.61214	0.00899781	0.107659
ENSG00000231150	9.00412	3	1.17278	2.52504	0.0115684	0.124995
ENSG00000250723	7.77462	3	1.19327	2.4999	0.0124227	0.130184
ENSG00000287544	9.4484	3	1.21272	2.49351	0.0126487	0.131371
ENSG00000293517	11.341	3	1.19426	2.48075	0.0131107	0.133715
ENSG00000248363	6.08234	3	1.24079	2.4441	0.0145216	0.141955
ENSG00000295851	9.26977	3	1.25215	2.40455	0.0161922	0.151213
ENSG00000249309	3.03433	3	1.24001	2.38967	0.0168637	0.155207
ENSG00000285734	4.50518	3	1.27627	2.38927	0.0168817	0.155214
ENSG00000251574	14.5773	3	1.24433	2.37191	0.0176964	0.159838
ENSG00000236485	4.68847	3	1.28843	2.29173	0.0219215	0.179287
ENSG00000254450	1.51522	3	1.33961	2.26684	0.0234001	NA
ENSG00000255794	4.78158	3	1.30518	2.26271	0.0236533	0.186301
ENSG00000286637	11.7927	3	1.34386	2.25385	0.0242056	0.188632
ENSG00000310248	2.7403	3	1.32687	2.24979	0.0244622	0.189406
ENSG00000289560	4.47745	3	1.32511	2.22886	0.025823	0.193488
ENSG00000294733	3.69318	3	1.36602	2.20969	0.0271268	0.198448
ENSG00000232140	3.39172	3	1.36862	2.20515	0.0274439	0.199756
ENSG00000298255	3.64265	3	1.40652	2.12965	0.0332003	0.221065
ENSG00000301224	5.59145	3	1.41546	2.12531	0.0335606	0.222088
ENSG00000298843	2.10672	3	1.43583	2.10983	0.0348728	NA
ENSG00000307258	2.7795	3	1.4457	2.09275	0.0363716	0.232068
ENSG00000306243	2.67708	3	1.4338	2.08732	0.036859	0.233878
ENSG00000302746	3.71766	3	1.44361	2.07227	0.0382403	0.238415
ENSG00000285367	10.3611	3	1.47837	2.03418	0.0419331	0.250342
ENSG00000235725	3.19502	3	1.4616	2.03	0.0423566	0.251457
ENSG00000257126	4.79845	3	1.46453	2.01807	0.0435837	0.255858
ENSG00000232001	1.46003	3	1.50387	1.99202	0.0463691	NA
ENSG00000267779	2.25052	3	1.53872	1.98168	0.0475151	NA
ENSG00000248757	2.10761	3	1.50974	1.97773	0.0479595	NA
ENSG00000233639	27.0358	3.1	0.788571	3.91491	9.04e-05	0.00497025
ENSG00000229140	76.5008	3.1	0.82755	3.70032	0.000215326	0.00910029
ENSG00000300368	13.6264	3.1	0.846918	3.62481	0.000289173	0.0113427
ENSG00000303845	6.7246	3.1	1.05552	2.96491	0.00302773	0.0563892
ENSG00000309761	8.03952	3.1	1.06197	2.89834	0.00375138	0.0648796
ENSG00000297237	12.7189	3.1	1.09357	2.85453	0.00431007	0.0702839
ENSG00000248455	4.40961	3.1	1.12398	2.796	0.00517389	0.0777254
ENSG00000291052	3.79183	3.1	1.12149	2.77887	0.00545484	0.0802881
ENSG00000302489	6.76183	3.1	1.12682	2.77147	0.00558031	0.0812348
ENSG00000287826	15.475	3.1	1.1128	2.74525	0.00604646	0.0855429
ENSG00000307051	9.07716	3.1	1.15221	2.71522	0.00662325	0.090117
ENSG00000271860	19.019	3.1	1.15301	2.64826	0.00809083	0.101321
ENSG00000242512	20.1468	3.1	1.2008	2.5733	0.0100734	0.115239
ENSG00000231057	8.28567	3.1	1.2162	2.52269	0.011646	0.125635
ENSG00000305599	2.6557	3.1	1.24048	2.50459	0.0122595	0.129192
ENSG00000308083	4.27428	3.1	1.25423	2.50126	0.0123753	0.129989
ENSG00000223914	6.92969	3.1	1.23242	2.49775	0.0124983	0.130341
ENSG00000307865	9.51635	3.1	1.27538	2.43926	0.0147175	0.142855
ENSG00000228980	9.62259	3.1	1.29093	2.43156	0.015034	0.144316
ENSG00000260599	6.63541	3.1	1.28423	2.41957	0.0155387	0.147225
ENSG00000285838	3.52495	3.1	1.26128	2.41914	0.0155571	0.147308
ENSG00000251687	2.71286	3.1	1.33609	2.32397	0.020127	0.170354
ENSG00000287158	7.1216	3.1	1.36829	2.29643	0.0216511	0.178231
ENSG00000262339	2.2789	3.1	1.37806	2.28346	0.0224033	NA
ENSG00000279579	6.65815	3.1	1.43607	2.16905	0.0300786	0.20931
ENSG00000288781	6.12563	3.1	1.47623	2.11647	0.0343046	0.224697
ENSG00000235743	2.94976	3.1	1.47007	2.09579	0.0361007	0.231256
ENSG00000297941	1.56243	3.1	1.54522	2.01459	0.0439473	NA
ENSG00000307106	5.59027	3.1	1.53309	1.99543	0.0459955	0.263043
ENSG00000285557	3.80031	3.1	1.53119	1.9937	0.0461845	0.263385
ENSG00000294781	3.83308	3.1	1.54303	1.99001	0.0465895	0.26446
ENSG00000298815	2.72697	3.1	1.57716	1.98574	0.0470625	0.265959
ENSG00000249792	2.36092	3.1	1.59457	1.96688	0.0491968	0.27263
ENSG00000286212	3.43355	3.1	1.55586	1.96152	0.0498183	0.274477
ENSG00000289518	2.98801	3.1	1.58917	1.96123	0.0498527	0.274584
ENSG00000226012	14.1601	3.2	0.692331	4.56216	5.06e-06	0.000550559
ENSG00000287277	28.2184	3.2	0.819685	3.91722	8.96e-05	0.00494049
ENSG00000272438	79.0728	3.2	0.871057	3.68714	0.000226787	0.00949275
ENSG00000234663	9.22206	3.2	0.951002	3.39036	0.000698001	0.0210171
ENSG00000237413	9.27275	3.2	0.98196	3.26104	0.00111005	0.0291397
ENSG00000204183	4.35444	3.2	0.997029	3.22985	0.00123856	0.0313291
ENSG00000308959	24.7165	3.2	0.985734	3.22226	0.00127184	0.0319067
ENSG00000289474	72.8229	3.2	1.05216	3.06436	0.00218137	0.0456847
ENSG00000235086	6.93015	3.2	1.0519	3.05865	0.00222334	0.0462467
ENSG00000273409	6.47234	3.2	1.18287	2.68833	0.007181	0.0942948
ENSG00000303360	4.67317	3.2	1.2058	2.636	0.00838898	0.103444
ENSG00000235357	8.66402	3.2	1.21514	2.62415	0.00868647	0.105369
ENSG00000214381	14.4247	3.2	1.23582	2.61862	0.00882851	0.106374
ENSG00000241369	14.6795	3.2	1.24023	2.61211	0.00899857	0.107659
ENSG00000288882	38.6571	3.2	1.21001	2.61033	0.00904556	0.108052
ENSG00000286826	2.83522	3.2	1.22281	2.5798	0.00988587	0.113774
ENSG00000286973	5.37964	3.2	1.2966	2.49843	0.0124745	0.130315
ENSG00000253452	8.30642	3.2	1.29012	2.48016	0.0131322	0.1338
ENSG00000162888	3.22881	3.2	1.32698	2.43553	0.0148701	0.143698
ENSG00000253474	7.21071	3.2	1.33641	2.42235	0.0154207	0.14639
ENSG00000305034	3.78174	3.2	1.31825	2.40542	0.0161541	0.150903
ENSG00000276462	12.1239	3.2	1.35083	2.36671	0.0179468	0.160788
ENSG00000308483	5.9371	3.2	1.35752	2.36093	0.0182292	0.16178
ENSG00000297928	3.04024	3.2	1.35619	2.34612	0.0189702	0.165456
ENSG00000294895	3.40405	3.2	1.36591	2.33182	0.0197101	0.168371
ENSG00000278920	9.78542	3.2	1.38875	2.29319	0.0218369	0.178981
ENSG00000273272	2.51834	3.2	1.41204	2.29183	0.0219154	0.179287
ENSG00000286763	7.15706	3.2	1.38095	2.28233	0.0224699	0.181581
ENSG00000300140	5.68453	3.2	1.40165	2.27586	0.0228542	0.183362
ENSG00000307769	2.38018	3.2	1.42675	2.23887	0.0251642	0.191798
ENSG00000229005	2.69502	3.2	1.44916	2.22755	0.0259104	0.193632
ENSG00000253207	3.15924	3.2	1.43731	2.20095	0.0277397	0.200952
ENSG00000309202	3.80419	3.2	1.46572	2.1667	0.0302579	0.209993
ENSG00000261646	1.60324	3.2	1.47689	2.15691	0.0310126	NA
ENSG00000309227	1.65353	3.2	1.49533	2.13756	0.0325522	NA
ENSG00000298090	3.99566	3.2	1.52197	2.13418	0.0328277	0.219766
ENSG00000235139	2.53699	3.2	1.52491	2.12178	0.0338561	0.22306
ENSG00000266278	1.58075	3.2	1.49791	2.11508	0.0344229	NA
ENSG00000246394	1.73305	3.2	1.58676	2.04302	0.0410506	NA
ENSG00000293053	2.31808	3.2	1.60346	2.00009	0.0454911	0.261645
ENSG00000309058	2.43955	3.2	1.59921	1.99019	0.0465701	0.264399
ENSG00000258654	3.27882	3.2	1.62525	1.98913	0.0466866	0.264618
ENSG00000300463	78.0758	3.3	0.732032	4.53566	5.74e-06	0.00060715
ENSG00000305467	73.1759	3.3	0.8184	4.00278	6.26e-05	0.00378042
ENSG00000306603	4.95791	3.3	0.918235	3.58798	0.000333245	0.0125402
ENSG00000299137	5.31502	3.3	0.940797	3.53002	0.000415523	0.0146444
ENSG00000282418	5.63416	3.3	1.08134	3.0461	0.00231832	0.0473204
ENSG00000310247	6.07191	3.3	1.18309	2.77794	0.00547042	0.0803626
ENSG00000309369	3.22588	3.3	1.22622	2.7168	0.00659157	0.0900769
ENSG00000258867	13.2512	3.3	1.22606	2.69622	0.0070132	0.0932124
ENSG00000232265	8.55084	3.3	1.23427	2.643	0.0082175	0.102112
ENSG00000240710	9.96813	3.3	1.27532	2.59938	0.00933913	0.110521
ENSG00000225730	3.36077	3.3	1.32755	2.49465	0.012608	0.131044
ENSG00000287783	6.35446	3.3	1.3346	2.48551	0.0129364	0.132869
ENSG00000287424	4.1379	3.3	1.35506	2.45838	0.0139565	0.138234
ENSG00000258001	2.40399	3.3	1.38469	2.35466	0.0185397	0.163633
ENSG00000308783	5.09885	3.3	1.39278	2.34746	0.0189019	0.16535
ENSG00000304469	2.55327	3.3	1.40495	2.34144	0.0192093	0.166703
ENSG00000226620	2.60254	3.3	1.4573	2.26017	0.0238107	0.186995
ENSG00000305103	1.75603	3.3	1.47662	2.23879	0.0251696	NA
ENSG00000300404	1.84784	3.3	1.4987	2.22684	0.0259579	NA
ENSG00000286714	3.30376	3.3	1.50942	2.20462	0.0274809	0.19993
ENSG00000253894	4.16365	3.3	1.4912	2.20282	0.0276071	0.200324
ENSG00000296395	3.62439	3.3	1.49638	2.19686	0.0280308	0.201933
ENSG00000215231	3.46113	3.3	1.52548	2.16422	0.0304475	0.210773
ENSG00000298291	1.71051	3.3	1.50413	2.1629	0.0305488	NA
ENSG00000269877	3.08983	3.3	1.50956	2.15659	0.0310375	0.212881
ENSG00000257225	1.22717	3.3	1.52917	2.15641	0.0310513	NA
ENSG00000300885	3.99203	3.3	1.53931	2.14272	0.0321357	0.217243
ENSG00000250102	3.41947	3.3	1.5549	2.13899	0.0324368	0.218216
ENSG00000305877	4.83346	3.3	1.5535	2.13205	0.0330025	0.220517
ENSG00000286122	5.29951	3.3	1.53418	2.12717	0.0334063	0.221809
ENSG00000285559	3.1244	3.3	1.56521	2.08575	0.0370013	0.234227
ENSG00000237480	4.39827	3.3	1.62671	2.01182	0.0442386	0.2578
ENSG00000290810	5.07006	3.3	1.63593	2.01005	0.0444255	0.25844
ENSG00000303865	1.75979	3.3	1.65836	1.99127	0.046451	NA
ENSG00000305928	1.74445	3.3	1.69437	1.96047	0.0499405	NA
ENSG00000294726	1.28979	3.3	1.70658	1.96037	0.0499521	NA
ENSG00000288902	18.6059	3.4	0.768965	4.47976	7.47e-06	0.000736578
ENSG00000293352	31.7795	3.4	0.766264	4.397	1.1e-05	0.000986397
ENSG00000289949	4.66815	3.4	0.959285	3.54899	0.000386705	0.0139014
ENSG00000297753	10.5062	3.4	0.951563	3.53744	0.000404033	0.0143554
ENSG00000288547	55.2648	3.4	1.01315	3.37118	0.000748471	0.0221196
ENSG00000288731	17.1879	3.4	1.08636	3.10533	0.00190068	0.0416642
ENSG00000295235	3.78883	3.4	1.1412	2.97887	0.0028931	0.0548057
ENSG00000258791	5.78218	3.4	1.17774	2.88439	0.00392167	0.0666465
ENSG00000223598	5.23731	3.4	1.19173	2.88146	0.00395837	0.0670093
ENSG00000257522	9.39951	3.4	1.20509	2.78319	0.00538267	0.0798412
ENSG00000234148	7.24732	3.4	1.28217	2.67993	0.00736385	0.0955455
ENSG00000233242	2.52126	3.4	1.30475	2.64286	0.00822095	0.102113
ENSG00000277089	9.88663	3.4	1.31424	2.5687	0.0102082	0.116111
ENSG00000305204	3.4877	3.4	1.33165	2.55899	0.0104977	0.118016
ENSG00000255084	6.43197	3.4	1.36005	2.49235	0.0126901	0.131554
ENSG00000294885	2.74063	3.4	1.37685	2.47159	0.0134515	0.135581
ENSG00000205300	3.24964	3.4	1.43332	2.36665	0.0179499	0.160788
ENSG00000251635	3.57805	3.4	1.45319	2.32678	0.0199769	0.169795
ENSG00000233633	3.0799	3.4	1.48005	2.31806	0.0204461	0.171919
ENSG00000290933	2.75779	3.4	1.45961	2.30425	0.0212085	0.176009
ENSG00000256473	1.2861	3.4	1.47815	2.29618	0.0216655	NA
ENSG00000289498	3.79605	3.4	1.50276	2.29078	0.0219761	0.179402
ENSG00000301728	3.76874	3.4	1.47578	2.28473	0.0223285	0.180943
ENSG00000306697	1.92736	3.4	1.50641	2.27654	0.0228137	NA
ENSG00000285940	3.28483	3.4	1.48124	2.26549	0.0234829	0.185703
ENSG00000303604	3.41815	3.4	1.52933	2.25166	0.0243437	0.18913
ENSG00000279082	8.12639	3.4	1.51485	2.23565	0.0253745	0.192235
ENSG00000225539	8.8025	3.4	1.51739	2.23526	0.0254003	0.192235
ENSG00000249746	3.55673	3.4	1.53707	2.23154	0.0256451	0.193053
ENSG00000273980	1.95194	3.4	1.54679	2.22179	0.0262972	NA
ENSG00000301429	6.17428	3.4	1.55682	2.19163	0.0284059	0.203463
ENSG00000304802	3.42497	3.4	1.59973	2.13225	0.032986	0.220455
ENSG00000254054	4.85427	3.4	1.60565	2.12793	0.0333429	0.221628
ENSG00000301581	2.46542	3.4	1.58863	2.12347	0.0337149	0.222504
ENSG00000304552	2.73411	3.4	1.67411	2.06041	0.0393596	0.242235
ENSG00000250198	4.31268	3.4	1.64804	2.0544	0.0399374	0.244114
ENSG00000308948	3.83429	3.4	1.63873	2.0452	0.0408355	0.247721
ENSG00000248307	3.54943	3.4	1.68	2.02159	0.043219	0.254598
ENSG00000228956	21.2569	3.5	0.715555	4.94656	7.55e-07	0.000139038
ENSG00000214407	9.39025	3.5	0.814555	4.31105	1.62e-05	0.00136773
ENSG00000231231	194.589	3.5	0.894198	3.86593	0.000110665	0.00565762
ENSG00000304119	2.76563	3.5	1.1931	2.95445	0.00313226	0.0576734
ENSG00000296884	9.639	3.5	1.17569	2.94904	0.0031876	0.0581842
ENSG00000304623	16.6457	3.5	1.2038	2.91011	0.00361305	0.0631943
ENSG00000289439	7.68944	3.5	1.25543	2.75062	0.00594834	0.0846171
ENSG00000293877	3.64878	3.5	1.27447	2.74077	0.0061296	0.0862895
ENSG00000297123	3.86621	3.5	1.32761	2.66344	0.0077347	0.0983117
ENSG00000223776	1.97921	3.5	1.32151	2.65335	0.00796962	NA
ENSG00000229976	4.30703	3.5	1.31341	2.63283	0.0084676	0.103797
ENSG00000287886	3.50915	3.5	1.32638	2.63203	0.00848765	0.103989
ENSG00000305238	4.05712	3.5	1.37948	2.56175	0.0104147	0.117472
ENSG00000296496	9.04323	3.5	1.38916	2.53325	0.011301	0.123044
ENSG00000258657	5.24331	3.5	1.38952	2.51979	0.0117424	0.126205
ENSG00000301805	3.95981	3.5	1.41031	2.50622	0.0122029	0.129021
ENSG00000267402	4.76175	3.5	1.42027	2.49173	0.0127124	0.131554
ENSG00000305807	2.00129	3.5	1.4885	2.37603	0.0175002	NA
ENSG00000263958	6.27499	3.5	1.54187	2.27209	0.023081	0.184307
ENSG00000269303	5.02815	3.5	1.561	2.26351	0.0236043	0.186221
ENSG00000240350	2.55111	3.5	1.56439	2.21119	0.0270224	0.198184
ENSG00000227240	4.61257	3.5	1.60033	2.19983	0.0278192	0.201241
ENSG00000243953	1.99798	3.5	1.61658	2.15509	0.0311547	NA
ENSG00000301853	3.6066	3.5	1.66038	2.13395	0.0328469	0.219766
ENSG00000284703	2.0432	3.5	1.68137	2.11004	0.0348548	NA
ENSG00000305067	1.94836	3.5	1.66054	2.09309	0.0363413	NA
ENSG00000226869	3.59973	3.5	1.65737	2.08874	0.0367308	0.233343
ENSG00000239906	2.02592	3.5	1.67123	2.0887	0.0367349	NA
ENSG00000231031	1.99842	3.5	1.7109	2.04168	0.0411831	NA
ENSG00000296547	2.93201	3.5	1.69755	2.03357	0.0419948	0.250446
ENSG00000290695	2.01467	3.5	1.74697	1.9983	0.0456847	NA
ENSG00000289898	2.71129	3.5	1.74122	1.99392	0.0461611	0.263385
ENSG00000308871	3.88639	3.5	1.7551	1.99371	0.0461838	0.263385
ENSG00000308760	1.44908	3.5	1.77886	1.99149	0.0464267	NA
ENSG00000267038	4.88208	3.5	1.75552	1.97829	0.0478956	0.268719
ENSG00000292434	52.7614	3.6	0.81877	4.39978	1.08e-05	0.000982777
ENSG00000268941	22.4704	3.6	0.937365	3.82305	0.000131814	0.00641352
ENSG00000290030	23.5394	3.6	1.02528	3.54793	0.00038827	0.0139249
ENSG00000275465	15.0105	3.6	1.16132	3.1213	0.00180057	0.0403064
ENSG00000283982	6.04352	3.6	1.18235	3.01678	0.00255474	0.050428
ENSG00000255364	5.91093	3.6	1.18678	2.99598	0.00273564	0.0527382
ENSG00000249642	7.75628	3.6	1.22676	2.90417	0.00368232	0.0640393
ENSG00000307342	3.82195	3.6	1.33978	2.71816	0.00656469	0.0899614
ENSG00000288091	12.286	3.6	1.34145	2.68382	0.00727852	0.0949096
ENSG00000251249	5.14741	3.6	1.3598	2.6837	0.0072812	0.0949096
ENSG00000271856	4.27041	3.6	1.39607	2.59574	0.00943867	0.11114
ENSG00000234184	2.08581	3.6	1.40084	2.54755	0.0108482	NA
ENSG00000250754	7.30533	3.6	1.42732	2.54747	0.0108509	0.120649
ENSG00000296587	2.14782	3.6	1.41127	2.5353	0.011235	NA
ENSG00000258098	2.15178	3.6	1.43295	2.49157	0.0127179	NA
ENSG00000260072	3.72418	3.6	1.45682	2.4808	0.0131088	0.133715
ENSG00000242641	12.4734	3.6	1.49744	2.4226	0.0154098	0.14639
ENSG00000302684	2.98849	3.6	1.49027	2.41745	0.0156295	0.147764
ENSG00000260715	3.05104	3.6	1.48978	2.41663	0.0156649	0.147825
ENSG00000286324	2.19599	3.6	1.51231	2.40606	0.0161254	NA
ENSG00000261729	2.18924	3.6	1.50573	2.39839	0.0164671	NA
ENSG00000295725	5.39486	3.6	1.52186	2.38441	0.0171065	0.156452
ENSG00000231040	3.01243	3.6	1.56089	2.32657	0.0199883	0.169832
ENSG00000304770	1.56927	3.6	1.59379	2.28579	0.0222667	NA
ENSG00000233656	4.87461	3.6	1.64493	2.1806	0.0292131	0.206133
ENSG00000251129	3.16479	3.6	1.68399	2.13053	0.0331278	0.220783
ENSG00000288562	4.16246	3.6	1.6967	2.11891	0.0340982	0.223921
ENSG00000300608	4.3961	3.6	1.74627	2.08865	0.0367395	0.233343
ENSG00000306312	2.21254	3.6	1.74171	2.08733	0.0368582	NA
ENSG00000303836	2.08286	3.6	1.71708	2.07026	0.0384276	NA
ENSG00000259107	2.08207	3.6	1.72835	2.067	0.0387338	NA
ENSG00000261664	2.07934	3.6	1.72419	2.06189	0.039218	NA
ENSG00000249417	1.0102	3.6	1.77948	2.02037	0.0433446	NA
ENSG00000258792	3.1689	3.6	1.78456	2.01849	0.0435399	0.255699
ENSG00000278890	2.15026	3.6	1.7795	2.01646	0.0437516	NA
ENSG00000301819	2.19737	3.6	1.80469	2.01594	0.0438062	NA
ENSG00000288803	1.01143	3.6	1.78196	2.00534	0.044927	NA
ENSG00000299845	1.46468	3.6	1.77888	2.00341	0.0451334	NA
ENSG00000230096	1.45646	3.6	1.7755	2.00312	0.0451646	NA
ENSG00000253802	3.11181	3.6	1.83676	1.97198	0.0486116	0.270708
ENSG00000308431	3.15068	3.6	1.82157	1.96204	0.0497575	0.274301
ENSG00000227619	31.0433	3.7	0.820299	4.50048	6.78e-06	0.000690578
ENSG00000267013	12.8374	3.7	0.905459	4.05451	5.02e-05	0.00323859
ENSG00000307651	15.6653	3.7	0.959368	3.89495	9.82e-05	0.00520136
ENSG00000310361	4.34006	3.7	1.06382	3.4727	0.000515255	0.0172444
ENSG00000262920	4.20883	3.7	1.12206	3.32208	0.000893475	0.0252087
ENSG00000251443	12.7698	3.7	1.14736	3.19047	0.00142039	0.0345005
ENSG00000286357	4.33146	3.7	1.17424	3.13671	0.00170858	0.0389898
ENSG00000235142	5.7244	3.7	1.25551	2.95187	0.00315857	0.057966
ENSG00000249359	9.60635	3.7	1.24671	2.94952	0.00318265	0.0581599
ENSG00000254639	4.09056	3.7	1.32942	2.80294	0.0050639	0.0766762
ENSG00000274979	4.12762	3.7	1.31139	2.80182	0.00508152	0.0768288
ENSG00000290735	2.18074	3.7	1.37493	2.65536	0.00792244	NA
ENSG00000259269	3.30255	3.7	1.40838	2.65014	0.00804576	0.101088
ENSG00000289358	8.63703	3.7	1.40573	2.64553	0.0081563	0.101683
ENSG00000288016	6.66177	3.7	1.41859	2.62856	0.00857463	0.104468
ENSG00000282828	6.58607	3.7	1.45546	2.57173	0.0101193	0.11559
ENSG00000262099	1.59927	3.7	1.45551	2.5472	0.0108592	NA
ENSG00000258035	3.24191	3.7	1.47459	2.51263	0.0119834	0.127896
ENSG00000309886	3.8805	3.7	1.46286	2.50353	0.0122961	0.129336
ENSG00000251629	6.06914	3.7	1.497	2.45095	0.0142479	0.140167
ENSG00000292246	6.64334	3.7	1.53727	2.42068	0.0154915	0.146869
ENSG00000232655	2.28298	3.7	1.51241	2.41659	0.0156665	NA
ENSG00000258827	3.1944	3.7	1.62972	2.26677	0.023404	0.185645
ENSG00000292309	3.35314	3.7	1.63785	2.25237	0.024299	0.18913
ENSG00000304437	2.16386	3.7	1.62948	2.24311	0.0248894	NA
ENSG00000293386	2.36369	3.7	1.65997	2.23966	0.0251132	0.191457
ENSG00000294749	2.32902	3.7	1.67867	2.22753	0.0259118	0.193632
ENSG00000298323	3.21584	3.7	1.66657	2.22324	0.0261996	0.194924
ENSG00000295354	1.09102	3.7	1.66964	2.21843	0.0265258	NA
ENSG00000293993	4.34554	3.7	1.65704	2.21369	0.0268502	0.19722
ENSG00000279516	3.32987	3.7	1.68739	2.2003	0.0277855	0.201165
ENSG00000303357	2.23921	3.7	1.67491	2.19337	0.0282808	NA
ENSG00000266664	1.55442	3.7	1.69566	2.16749	0.0301977	NA
ENSG00000293881	2.28137	3.7	1.70355	2.16397	0.0304666	NA
ENSG00000267209	4.50422	3.7	1.72008	2.15993	0.0307779	0.211956
ENSG00000296750	1.12225	3.7	1.74044	2.15092	0.0314822	NA
ENSG00000237031	4.27753	3.7	1.74394	2.13644	0.0326439	0.219175
ENSG00000286933	2.2112	3.7	1.72542	2.11853	0.0341298	NA
ENSG00000309862	3.20328	3.7	1.79537	2.07959	0.037563	0.236271
ENSG00000261789	4.24609	3.7	1.76827	2.0788	0.0376355	0.23638
ENSG00000308698	1.5898	3.7	1.79444	2.04988	0.0403761	NA
ENSG00000267757	5.02036	3.7	1.83631	2.03948	0.0414024	0.249373
ENSG00000203446	13.476	3.8	0.807392	4.68254	2.83e-06	0.000363765
ENSG00000228742	10.3698	3.8	0.852476	4.4278	9.52e-06	0.000889553
ENSG00000301424	13.323	3.8	0.984056	3.90203	9.54e-05	0.0051136
ENSG00000301207	5.91895	3.8	1.10004	3.49122	0.000480827	0.0164365
ENSG00000296639	15.4805	3.8	1.10663	3.39004	0.000698828	0.0210171
ENSG00000295230	14.5101	3.8	1.2166	3.12854	0.00175676	0.0396453
ENSG00000205293	14.124	3.8	1.22689	3.09271	0.00198335	0.0428897
ENSG00000234264	6.80547	3.8	1.32385	2.90188	0.00370925	0.0643245
ENSG00000306384	5.46328	3.8	1.37113	2.7938	0.0052093	0.0781804
ENSG00000240521	3.12908	3.8	1.37495	2.73314	0.00627344	0.0876103
ENSG00000289292	2.38296	3.8	1.40322	2.6803	0.00735558	0.0954788
ENSG00000305770	5.78948	3.8	1.43191	2.63142	0.00850293	0.104051
ENSG00000253734	1.7207	3.8	1.45909	2.61129	0.00902004	NA
ENSG00000298420	2.4188	3.8	1.45312	2.60235	0.00925867	0.10991
ENSG00000288539	2.50441	3.8	1.52067	2.52412	0.0115987	0.125234
ENSG00000248973	3.99711	3.8	1.5581	2.46929	0.0135381	0.135908
ENSG00000278254	4.23002	3.8	1.56109	2.42177	0.0154453	0.146567
ENSG00000298035	5.96153	3.8	1.60412	2.3526	0.0186427	0.164164
ENSG00000225107	6.13798	3.8	1.61194	2.33621	0.0194805	0.167537
ENSG00000306020	2.50861	3.8	1.63715	2.33023	0.0197939	0.168803
ENSG00000309879	2.50943	3.8	1.64805	2.32254	0.0202041	0.17084
ENSG00000268289	1.1866	3.8	1.71312	2.24299	0.0248972	NA
ENSG00000239705	1.77117	3.8	1.71964	2.23021	0.0257338	NA
ENSG00000286785	4.29297	3.8	1.72853	2.2081	0.0272371	0.198819
ENSG00000306983	5.19783	3.8	1.73755	2.20786	0.0272544	0.19885
ENSG00000306585	2.45148	3.8	1.725	2.20025	0.027789	0.201165
ENSG00000302725	1.66833	3.8	1.74506	2.15038	0.0315249	NA
ENSG00000280707	2.48303	3.8	1.784	2.13963	0.0323846	0.217977
ENSG00000236666	5.71558	3.8	1.76587	2.12494	0.0335912	0.222091
ENSG00000287455	2.48654	3.8	1.82489	2.09594	0.0360876	0.231256
ENSG00000300330	2.5041	3.8	1.85495	2.06826	0.0386152	0.239567
ENSG00000248187	21.6343	3.9	1.01546	3.8053	0.000141632	0.00674804
ENSG00000224137	12.6034	3.9	1.10658	3.56377	0.000365561	0.0133613
ENSG00000233358	4.45304	3.9	1.26814	3.0725	0.00212277	0.0447952
ENSG00000260232	2.6427	3.9	1.28354	3.04216	0.00234889	0.0477529
ENSG00000289861	3.74999	3.9	1.28268	3.0298	0.00244717	0.0490655
ENSG00000250241	11.4008	3.9	1.2888	2.98984	0.00279124	0.0533056
ENSG00000283384	4.8916	3.9	1.32968	2.96157	0.00306076	0.0567503
ENSG00000250081	3.57324	3.9	1.33439	2.88879	0.00386726	0.0660156
ENSG00000236922	15.8466	3.9	1.36025	2.85416	0.00431511	0.0702839
ENSG00000299314	7.14829	3.9	1.3784	2.84567	0.00443188	0.0711616
ENSG00000185594	4.48879	3.9	1.37334	2.82103	0.00478693	0.0742861
ENSG00000227308	6.40872	3.9	1.40152	2.80448	0.00503977	0.0763865
ENSG00000298738	5.98514	3.9	1.4207	2.73654	0.00620884	0.0870662
ENSG00000293793	3.65952	3.9	1.42828	2.71535	0.00662057	0.090117
ENSG00000231574	2.61761	3.9	1.4657	2.66741	0.00764384	0.0976763
ENSG00000301285	7.94974	3.9	1.50173	2.59352	0.00949989	0.111389
ENSG00000234426	1.883	3.9	1.52434	2.56427	0.0103394	NA
ENSG00000287426	1.85419	3.9	1.53592	2.53139	0.0113613	NA
ENSG00000309459	2.54869	3.9	1.54141	2.50593	0.0122131	0.129084
ENSG00000258084	3.61461	3.9	1.5549	2.50445	0.012264	0.129192
ENSG00000297397	2.62592	3.9	1.57255	2.48317	0.013022	0.133352
ENSG00000293281	6.71988	3.9	1.56211	2.47482	0.0133302	0.134874
ENSG00000293879	2.67583	3.9	1.65607	2.38129	0.0172523	0.157221
ENSG00000296498	6.01782	3.9	1.66108	2.37507	0.0175458	0.159136
ENSG00000226043	2.67949	3.9	1.67054	2.36046	0.0182525	0.1618
ENSG00000233472	1.78677	3.9	1.67944	2.29573	0.0216916	NA
ENSG00000299083	1.83598	3.9	1.72948	2.24852	0.0245432	NA
ENSG00000299435	2.5581	3.9	1.7401	2.21899	0.0264873	0.195989
ENSG00000273406	2.63367	3.9	1.76782	2.21608	0.0266858	0.196579
ENSG00000265316	5.87708	3.9	1.75256	2.21411	0.026821	0.1971
ENSG00000308887	2.6909	3.9	1.93196	2.04192	0.0411597	0.248797
ENSG00000259697	2.62092	3.9	1.92142	2.02358	0.0430137	0.253829
ENSG00000288004	1.29962	3.9	1.99338	1.97837	0.0478872	NA
ENSG00000249873	1.87706	3.9	1.97779	1.9782	0.0479065	NA
ENSG00000259720	2.56661	3.9	1.9725	1.96584	0.0493168	0.272993
ENSG00000264956	5.29866	4	1.15782	3.46659	0.000527108	0.0174311
ENSG00000233179	4.76526	4	1.23837	3.20492	0.00135099	0.0333717
ENSG00000294024	2.82607	4	1.39055	2.8821	0.00395039	0.0669854
ENSG00000287038	5.08297	4	1.39137	2.87601	0.00402739	0.0678021
ENSG00000310144	2.80997	4	1.42759	2.81057	0.00494544	0.0757454
ENSG00000260289	2.84012	4	1.50924	2.67286	0.00752075	0.0970866
ENSG00000259929	3.78632	4	1.50435	2.64879	0.00807811	0.101203
ENSG00000287928	2.74806	4	1.55213	2.55803	0.0105267	0.118168
ENSG00000250546	5.31209	4	1.60661	2.49907	0.0124521	0.130212
ENSG00000305652	1.3193	4	1.60358	2.48824	0.0128378	NA
ENSG00000180861	1.37961	4	1.65563	2.43953	0.0147065	NA
ENSG00000287520	4.82211	4	1.63778	2.4387	0.0147401	0.142984
ENSG00000297383	1.9411	4	1.68498	2.38272	0.0171852	NA
ENSG00000287279	2.7825	4	1.68847	2.37397	0.0175982	0.159469
ENSG00000247381	3.8958	4	1.67581	2.36838	0.0178661	0.160517
ENSG00000227088	2.84144	4	1.72524	2.34128	0.0192179	0.16673
ENSG00000248572	1.96819	4	1.72249	2.3391	0.0193301	NA
ENSG00000236635	1.35342	4	1.70964	2.33426	0.0195821	NA
ENSG00000249901	2.79	4	1.74055	2.29572	0.0216921	0.178393
ENSG00000296764	1.39466	4	1.75653	2.29495	0.0217361	NA
ENSG00000300890	1.95137	4	1.74518	2.28861	0.0221019	NA
ENSG00000304106	4.6527	4	1.7707	2.27195	0.0230894	0.184307
ENSG00000231605	2.71549	4	1.75062	2.26609	0.0234458	0.185692
ENSG00000303841	2.7415	4	1.76691	2.2459	0.0247101	0.190156
ENSG00000261250	2.85233	4	1.82159	2.21808	0.0265495	0.195989
ENSG00000229306	1.94356	4	1.85048	2.15048	0.0315174	NA
ENSG00000303509	2.76214	4	1.8622	2.13477	0.0327799	0.219684
ENSG00000298663	1.34813	4	1.90842	2.09772	0.0359295	NA
ENSG00000308508	1.36107	4	1.93381	2.07787	0.0377214	NA
ENSG00000236985	2.83781	4	1.94328	2.07151	0.0383111	0.238613
ENSG00000236651	1.39571	4	1.958	2.06747	0.0386896	NA
ENSG00000253593	1.28755	4	1.92153	2.05791	0.0395989	NA
ENSG00000298565	1.37229	4	1.96681	2.0485	0.0405108	NA
ENSG00000227485	1.3539	4	1.96087	2.04529	0.0408264	NA
ENSG00000296101	1.33669	4	1.95232	2.04396	0.0409578	NA
ENSG00000268566	1.38452	4	1.97309	2.04188	0.0411635	NA
ENSG00000295065	1.3309	4	1.95506	2.03331	0.0420215	NA
ENSG00000229967	2.68813	4	1.95011	2.03065	0.0422907	0.251265
ENSG00000304922	1.3342	4	1.97647	2.01754	0.0436396	NA
ENSG00000268505	2.82802	4	2.01341	2.00278	0.0452013	0.260708
ENSG00000294476	2.70902	4	1.98501	1.99938	0.0455668	0.261767
ENSG00000298545	1.32483	4	1.99194	1.99318	0.0462416	NA
ENSG00000290355	2.8081	4	2.03349	1.98939	0.046658	0.264587
ENSG00000293610	2.68651	4	2.0191	1.96416	0.0495116	0.273527
ENSG00000280614	37.7179	4.1	1.27278	3.20636	0.00134428	0.0332352
ENSG00000285780	1.43539	4.1	1.42711	2.86415	0.00418131	NA
ENSG00000214803	2.11004	4.1	1.45251	2.82677	0.00470199	NA
ENSG00000272727	5.07886	4.1	1.498	2.72258	0.00647739	0.0891144
ENSG00000305998	5.55784	4.1	1.55373	2.66217	0.00776391	0.0985601
ENSG00000289990	4.31311	4.1	1.55971	2.65057	0.00803553	0.101001
ENSG00000301522	1.40032	4.1	1.57117	2.59507	0.00945727	NA
ENSG00000255745	1.46683	4.1	1.65934	2.48086	0.0131065	NA
ENSG00000260469	2.1669	4.1	1.70178	2.43648	0.0148311	NA
ENSG00000205325	3.015	4.1	1.74342	2.36735	0.017916	0.16074
ENSG00000225255	2.97828	4.1	1.74539	2.35331	0.0186071	0.163973
ENSG00000307149	4.18736	4.1	1.76416	2.34942	0.0188029	0.16487
ENSG00000306421	5.08893	4.1	1.74653	2.33495	0.0195461	0.167767
ENSG00000307367	5.45	4.1	1.75538	2.33483	0.0195526	0.167775
ENSG00000308278	2.04917	4.1	1.80562	2.2434	0.0248711	NA
ENSG00000287833	2.93336	4.1	1.81846	2.24	0.0250912	0.191416
ENSG00000276724	1.40888	4.1	1.87889	2.16614	0.0303007	NA
ENSG00000296787	1.4539	4.1	1.91078	2.14835	0.0316856	NA
ENSG00000286635	2.99069	4.1	1.9377	2.12066	0.0339506	0.223432
ENSG00000307509	1.4527	4.1	1.93996	2.114	0.0345155	NA
ENSG00000302527	2.07173	4.1	1.95022	2.0939	0.0362691	NA
ENSG00000243593	2.11315	4.1	1.98038	2.07561	0.0379296	NA
ENSG00000204110	1.42046	4.1	1.96463	2.07479	0.0380058	NA
ENSG00000305221	2.0596	4.1	1.97625	2.0735	0.0381262	NA
ENSG00000302431	1.41277	4.1	1.97276	2.06145	0.0392605	NA
ENSG00000276077	2.07227	4.1	1.99852	2.05271	0.0401011	NA
ENSG00000251283	2.91555	4.1	1.99744	2.04235	0.0411173	0.248788
ENSG00000299059	1.43814	4.1	2.01627	2.02436	0.0429328	NA
ENSG00000233882	2.04458	4.1	2.01773	2.01032	0.0443978	NA
ENSG00000286639	2.86879	4.1	2.03628	1.99168	0.0464062	0.263975
ENSG00000235538	2.04848	4.1	2.03796	1.99134	0.0464433	NA
ENSG00000266729	2.05426	4.1	2.04732	1.9881	0.0468002	NA
ENSG00000287841	2.09226	4.1	2.07684	1.96865	0.0489933	NA
ENSG00000290613	13.6893	4.2	0.99501	4.17751	2.95e-05	0.00210407
ENSG00000296123	7.85991	4.2	1.0145	4.14377	3.42e-05	0.00236717
ENSG00000253427	11.3572	4.2	1.20782	3.50072	0.000463997	0.0159661
ENSG00000251329	10.7669	4.2	1.21362	3.48486	0.000492393	0.0167359
ENSG00000256684	11.3431	4.2	1.33293	3.1289	0.00175464	0.0396453
ENSG00000226777	11.7225	4.2	1.37947	3.04653	0.00231502	0.0473163
ENSG00000300052	3.07648	4.2	1.4771	2.81281	0.00491107	0.0756365
ENSG00000292977	3.1133	4.2	1.51913	2.75339	0.00589823	0.0841786
ENSG00000298833	3.13138	4.2	1.63839	2.55443	0.010636	0.118959
ENSG00000304612	3.18761	4.2	1.69721	2.48758	0.0128617	0.132452
ENSG00000298414	3.10373	4.2	1.70775	2.43795	0.014771	0.143116
ENSG00000289040	3.17593	4.2	1.7297	2.43733	0.0147963	0.143211
ENSG00000291024	2.21082	4.2	1.72387	2.41809	0.015602	NA
ENSG00000267401	2.26449	4.2	1.76516	2.38735	0.0169704	NA
ENSG00000306390	4.56508	4.2	1.81252	2.32582	0.020028	0.17004
ENSG00000232212	1.57462	4.2	1.89529	2.22594	0.0260182	NA
ENSG00000302325	3.18081	4.2	1.90835	2.20368	0.027547	0.200134
ENSG00000310485	1.50289	4.2	1.89452	2.2029	0.0276019	NA
ENSG00000310230	2.30707	4.2	1.93129	2.19728	0.0280003	NA
ENSG00000287668	1.48692	4.2	1.89756	2.19609	0.0280854	NA
ENSG00000282997	1.55678	4.2	1.92824	2.1891	0.0285894	NA
ENSG00000295583	1.51934	4.2	1.9327	2.17092	0.0299371	NA
ENSG00000222000	3.22268	4.2	1.95556	2.16978	0.0300238	0.209024
ENSG00000293773	1.53154	4.2	1.9591	2.13057	0.0331245	NA
ENSG00000285563	1.51796	4.2	1.97292	2.10986	0.0348707	NA
ENSG00000226083	2.26591	4.2	2.00765	2.10089	0.0356507	NA
ENSG00000309656	1.60366	4.2	2.04549	2.07221	0.0382463	NA
ENSG00000287072	3.14234	4.2	2.027	2.06833	0.0386088	0.239567
ENSG00000291183	2.25043	4.2	2.04828	2.05446	0.0399311	NA
ENSG00000253154	7.96097	4.3	1.08091	3.99873	6.37e-05	0.00383805
ENSG00000225166	3.34275	4.3	1.21837	3.51437	0.000440802	0.0153933
ENSG00000229274	3.4182	4.3	1.34566	3.20226	0.00136352	0.0335635
ENSG00000236162	3.28535	4.3	1.38601	3.0749	0.00210576	0.0446212
ENSG00000226733	4.6244	4.3	1.41416	3.00991	0.00261323	0.0510876
ENSG00000287108	2.3191	4.3	1.43571	2.96648	0.00301225	0.0561577
ENSG00000307378	3.30587	4.3	1.44716	2.94659	0.00321294	0.0583678
ENSG00000293917	3.2597	4.3	1.65679	2.57894	0.00991051	0.113887
ENSG00000305014	3.48576	4.3	1.69155	2.57017	0.0101648	0.11585
ENSG00000253220	3.40862	4.3	1.68781	2.55535	0.0106082	0.118778
ENSG00000299165	1.67861	4.3	1.69729	2.53774	0.0111572	NA
ENSG00000250874	3.28515	4.3	1.7413	2.45273	0.0141777	0.139747
ENSG00000267354	3.3514	4.3	1.77778	2.41697	0.0156503	0.147825
ENSG00000234497	2.35735	4.3	1.7634	2.41222	0.0158559	0.148754
ENSG00000229563	4.49623	4.3	1.76642	2.40762	0.016057	0.150134
ENSG00000298599	2.35496	4.3	1.79795	2.36496	0.018032	0.161002
ENSG00000226806	2.37966	4.3	1.91002	2.24915	0.024503	0.18945
ENSG00000285611	1.70968	4.3	1.94027	2.23547	0.0253868	NA
ENSG00000309543	1.68978	4.3	1.95141	2.21404	0.0268261	NA
ENSG00000306704	1.67899	4.3	1.94754	2.21114	0.0270259	NA
ENSG00000305066	3.42921	4.3	1.98724	2.18183	0.0291222	0.206038
ENSG00000294947	1.6522	4.3	1.97109	2.17347	0.0297448	NA
ENSG00000293744	2.34152	4.3	1.96555	2.1711	0.0299238	0.208613
ENSG00000306197	3.3024	4.3	1.97146	2.16052	0.0307321	0.211764
ENSG00000308482	1.61484	4.3	1.97369	2.15466	0.0311883	NA
ENSG00000273118	1.65586	4.3	1.99417	2.14988	0.0315647	NA
ENSG00000299461	1.65586	4.3	1.99417	2.14988	0.0315647	NA
ENSG00000293019	2.30234	4.3	1.99804	2.12771	0.0333612	NA
ENSG00000299407	9.0639	4.4	1.39869	3.14588	0.00165586	0.0383598
ENSG00000260756	3.59389	4.4	1.45299	3.01466	0.0025727	0.0506516
ENSG00000296194	3.53804	4.4	1.47687	2.95901	0.00308628	0.0570159
ENSG00000289107	3.61431	4.4	1.51526	2.88543	0.00390881	0.0665052
ENSG00000298040	1.84343	4.4	1.60108	2.77467	0.00552581	NA
ENSG00000297502	1.73611	4.4	1.58956	2.74616	0.00602982	NA
ENSG00000251216	1.77	4.4	1.63176	2.68574	0.00723689	NA
ENSG00000257470	2.536	4.4	1.65786	2.64318	0.00821313	0.102112
ENSG00000299645	2.58534	4.4	1.71879	2.56322	0.0103705	0.117233
ENSG00000260624	2.56924	4.4	1.72395	2.54358	0.0109723	0.121563
ENSG00000228422	6.60127	4.4	1.72156	2.54326	0.0109824	0.12163
ENSG00000299811	1.74173	4.4	1.90558	2.28918	0.0220689	NA
ENSG00000304895	3.55084	4.4	1.92763	2.27195	0.0230897	0.184307
ENSG00000258773	3.64799	4.4	1.96601	2.24415	0.0248225	0.19068
ENSG00000297209	3.72058	4.4	1.98247	2.23979	0.0251046	0.191439
ENSG00000288895	2.6255	4.4	2.0139	2.20109	0.0277298	0.200928
ENSG00000308806	2.53869	4.4	2.00663	2.18807	0.0286641	0.204545
ENSG00000307492	2.60893	4.4	2.05519	2.15133	0.0314505	0.214661
ENSG00000286538	1.77881	4.4	2.20648	1.99726	0.045797	NA
ENSG00000301948	1.7178	4.4	2.1993	1.98596	0.0470381	NA
ENSG00000296759	1.78457	4.4	2.22976	1.97891	0.0478257	NA
ENSG00000198671	1.82058	4.4	2.25981	1.96049	0.0499381	NA
ENSG00000229271	5.61837	4.5	1.17637	3.84484	0.000120629	0.00606238
ENSG00000258913	6.26332	4.5	1.2532	3.57725	0.000347228	0.0129445
ENSG00000253163	9.64603	4.5	1.26944	3.53283	0.000411135	0.0145401
ENSG00000231918	5.39065	4.5	1.37139	3.2802	0.00103735	0.0278535
ENSG00000285523	3.86522	4.5	1.38285	3.26624	0.00108986	0.0288112
ENSG00000232193	2.847	4.5	1.45333	3.12856	0.00175666	0.0396453
ENSG00000307506	3.78102	4.5	1.49133	2.98779	0.00280998	0.0535966
ENSG00000233070	2.78031	4.5	1.52684	2.97661	0.00291459	0.0549742
ENSG00000247131	3.97094	4.5	1.66075	2.72355	0.00645837	0.0889729
ENSG00000286910	3.78522	4.5	1.66615	2.68596	0.00723207	0.0946395
ENSG00000258609	3.72808	4.5	1.66327	2.68031	0.00735538	0.0954788
ENSG00000256802	5.75183	4.5	1.7214	2.63513	0.00841062	0.103546
ENSG00000266268	3.76041	4.5	1.69413	2.63365	0.00844726	0.103744
ENSG00000258038	5.78385	4.5	1.78604	2.54239	0.0110097	0.121845
ENSG00000229051	1.92703	4.5	1.79128	2.52698	0.0115047	NA
ENSG00000299323	2.68061	4.5	1.7831	2.50497	0.012246	0.129192
ENSG00000294378	1.87057	4.5	1.88527	2.37134	0.0177238	NA
ENSG00000302345	1.849	4.5	1.88896	2.35857	0.0183455	NA
ENSG00000231110	1.86035	4.5	1.8965	2.35035	0.0187557	NA
ENSG00000287744	2.76463	4.5	1.92237	2.34651	0.0189501	0.165456
ENSG00000300563	3.94987	4.5	1.94249	2.33692	0.0194435	0.167537
ENSG00000234710	4.00129	4.5	2.01564	2.25707	0.0240034	0.187823
ENSG00000296774	2.65521	4.5	2.01483	2.21104	0.0270334	0.198184
ENSG00000254456	2.669	4.5	2.05312	2.17376	0.0297233	0.20769
ENSG00000251649	1.94508	4.5	2.2446	2.01648	0.0437495	NA
ENSG00000297998	1.96742	4.5	2.25538	2.01393	0.0440168	NA
ENSG00000249815	1.88763	4.5	2.23015	2.01206	0.0442135	NA
ENSG00000303972	1.88539	4.5	2.22801	2.01185	0.0442358	NA
ENSG00000287326	1.94874	4.5	2.25669	2.00681	0.04477	NA
ENSG00000249881	1.91987	4.5	2.24647	2.00652	0.0448013	NA
ENSG00000285630	1.90233	4.5	2.2479	1.99962	0.0455414	NA
ENSG00000253100	1.88569	4.5	2.24921	1.99292	0.0462706	NA
ENSG00000302241	1.84516	4.5	2.25255	1.97638	0.0481114	NA
ENSG00000253509	2.68553	4.5	2.27391	1.96928	0.0489213	0.271755
ENSG00000253836	2.65652	4.5	2.26909	1.96364	0.0495719	0.273711
ENSG00000260658	9.67519	4.6	0.869163	5.27411	1.33e-07	3.43e-05
ENSG00000290901	7.87106	4.6	1.12708	4.09711	4.18e-05	0.00276686
ENSG00000258602	7.38144	4.6	1.26542	3.61334	0.000302276	0.0117064
ENSG00000248319	8.39927	4.6	1.31406	3.50407	0.00045821	0.0158563
ENSG00000291031	10.9784	4.6	1.31854	3.45625	0.00054775	0.0178054
ENSG00000300173	11.2219	4.6	1.35152	3.4093	0.000651287	0.020041
ENSG00000259737	3.01223	4.6	1.39787	3.31356	0.000921161	0.0258189
ENSG00000289093	4.06674	4.6	1.51023	3.01768	0.00254714	0.0503431
ENSG00000254119	5.59915	4.6	1.62375	2.80743	0.00499382	0.0759916
ENSG00000304856	3.00814	4.6	1.64836	2.80662	0.00500636	0.0759931
ENSG00000286218	3.9895	4.6	1.64687	2.76454	0.00570033	0.0823933
ENSG00000310041	6.27169	4.6	1.69038	2.69275	0.00708659	0.0936954
ENSG00000224825	2.90677	4.6	1.69904	2.69153	0.00711245	0.0938342
ENSG00000308304	2.10188	4.6	1.7807	2.60673	0.00914102	NA
ENSG00000308155	2.07905	4.6	1.85016	2.50058	0.012399	NA
ENSG00000288001	1.9632	4.6	1.85192	2.45862	0.0139472	NA
ENSG00000295489	2.09496	4.6	1.88387	2.45767	0.0139843	NA
ENSG00000297834	2.09496	4.6	1.88387	2.45767	0.0139843	NA
ENSG00000302889	2.05266	4.6	1.88384	2.44254	0.0145843	NA
ENSG00000305407	1.9891	4.6	1.87359	2.43634	0.0148368	NA
ENSG00000302795	2.00701	4.6	1.92619	2.37067	0.017756	NA
ENSG00000308840	1.98993	4.6	1.92642	2.36426	0.018066	NA
ENSG00000248131	2.8913	4.6	1.9399	2.36413	0.0180723	0.161091
ENSG00000231291	2.02935	4.6	1.97085	2.32517	0.0200629	NA
ENSG00000308598	1.99135	4.6	2.01851	2.25603	0.0240686	NA
ENSG00000286041	2.10007	4.6	2.199	2.11119	0.0347561	NA
ENSG00000308831	2.10875	4.6	2.20284	2.10865	0.0349751	NA
ENSG00000308568	1.98755	4.6	2.20243	2.07015	0.0384386	NA
ENSG00000231815	1.99266	4.6	2.21179	2.06462	0.0389593	NA
ENSG00000297291	2.01266	4.6	2.22232	2.06172	0.0392349	NA
ENSG00000298650	2.04091	4.6	2.31214	1.98711	0.0469105	NA
ENSG00000289927	50.8752	4.7	0.705509	6.70502	2.01e-11	2.16e-08
ENSG00000309128	2.20116	4.7	1.24662	3.78971	0.000150821	NA
ENSG00000302842	6.22948	4.7	1.31442	3.56485	0.000364064	0.0133397
ENSG00000304684	2.24539	4.7	1.47849	3.20907	0.00133164	NA
ENSG00000234191	2.2686	4.7	1.54648	3.06673	0.00216417	NA
ENSG00000225280	2.16682	4.7	1.55731	3.00268	0.00267612	NA
ENSG00000287046	2.24517	4.7	1.69482	2.78676	0.00532376	NA
ENSG00000227148	3.13538	4.7	1.69518	2.77368	0.00554257	0.0809554
ENSG00000302774	3.15869	4.7	1.74304	2.70017	0.00693036	0.0926352
ENSG00000290671	2.18579	4.7	1.85186	2.5376	0.0111615	NA
ENSG00000254664	2.27327	4.7	1.87443	2.53375	0.0112848	NA
ENSG00000290660	2.19922	4.7	1.8899	2.49175	0.0127117	NA
ENSG00000235221	3.09004	4.7	1.9191	2.44022	0.0146781	0.142691
ENSG00000284722	4.43613	4.7	1.93855	2.42761	0.0151985	0.145153
ENSG00000303989	2.15624	4.7	1.9294	2.42093	0.0154809	NA
ENSG00000260761	2.2131	4.7	2.19013	2.1633	0.0305181	NA
ENSG00000286798	2.15257	4.7	2.1871	2.13708	0.0325911	NA
ENSG00000301564	2.10956	4.7	2.1808	2.13342	0.03289	NA
ENSG00000297082	4.46355	4.7	2.21815	2.12673	0.0334423	0.221903
ENSG00000308603	2.17718	4.7	2.2067	2.12614	0.0334919	NA
ENSG00000253164	2.19725	4.7	2.21861	2.11979	0.0340241	NA
ENSG00000306876	2.26109	4.7	2.29054	2.07107	0.0383519	NA
ENSG00000309377	8.67328	4.8	1.17692	4.04503	5.23e-05	0.00333039
ENSG00000243620	4.89033	4.8	1.25169	3.86754	0.000109938	0.00565532
ENSG00000249267	4.84445	4.8	1.35037	3.57249	0.000353607	0.0130967
ENSG00000255801	8.6615	4.8	1.51127	3.18443	0.00145041	0.0349638
ENSG00000280650	2.35567	4.8	1.53055	3.13831	0.00169926	0.0388351
ENSG00000301160	2.25669	4.8	1.54521	3.07568	0.0021002	NA
ENSG00000261742	4.7817	4.8	1.5999	3.00589	0.00264805	0.0515046
ENSG00000307532	2.39794	4.8	1.62245	2.97068	0.00297145	0.0556991
ENSG00000301936	2.36975	4.8	1.62788	2.95126	0.00316484	0.0580134
ENSG00000298520	3.30134	4.8	1.69185	2.82237	0.00476699	0.0741345
ENSG00000239513	4.58154	4.8	1.72498	2.75467	0.00587506	0.0839656
ENSG00000291034	2.36833	4.8	1.76733	2.72791	0.00637365	0.0884892
ENSG00000285605	3.33228	4.8	1.76532	2.71309	0.00666591	0.0904519
ENSG00000298704	2.40988	4.8	1.84717	2.61678	0.00887627	0.106665
ENSG00000236385	3.32021	4.8	1.85229	2.59419	0.00948142	0.111285
ENSG00000236069	2.28783	4.8	1.8526	2.57007	0.0101677	NA
ENSG00000236049	2.30963	4.8	1.95997	2.43376	0.0149428	0.14399
ENSG00000233099	2.30716	4.8	1.95997	2.43293	0.0149771	NA
ENSG00000300146	2.27994	4.8	1.96028	2.42407	0.0153476	NA
ENSG00000261129	2.26644	4.8	2.11919	2.24536	0.0247452	NA
ENSG00000286009	2.24856	4.8	2.12442	2.24006	0.0250872	NA
ENSG00000302744	2.32832	4.8	2.14471	2.23408	0.025478	0.192579
ENSG00000309687	2.39839	4.8	2.18501	2.21091	0.027042	0.1982
ENSG00000260701	2.32369	4.8	2.18845	2.18705	0.0287385	0.204699
ENSG00000283462	2.32369	4.8	2.18845	2.18705	0.0287385	0.204699
ENSG00000299155	2.30211	4.8	2.32757	2.04926	0.0404372	NA
ENSG00000235601	6.87935	4.9	1.3036	3.75836	0.000171029	0.00771929
ENSG00000275210	3.50918	4.9	1.48565	3.28215	0.00103017	0.0277583
ENSG00000306828	2.58596	4.9	1.53969	3.20454	0.00135277	0.0333886
ENSG00000299189	2.53504	4.9	1.5583	3.14708	0.00164909	0.0383192
ENSG00000286134	3.59308	4.9	1.60188	3.06702	0.00216203	0.0454308
ENSG00000175746	5.06455	4.9	1.61699	3.02818	0.00246033	0.0492002
ENSG00000261029	2.53566	4.9	1.63078	3.0056	0.00265058	0.0515211
ENSG00000290603	2.52786	4.9	1.65446	2.96039	0.00307253	0.0568996
ENSG00000285613	2.50151	4.9	1.65325	2.95339	0.00314302	0.0577847
ENSG00000297432	2.49138	4.9	1.65283	2.95073	0.00317027	0.0580134
ENSG00000306505	3.52734	4.9	1.70165	2.85814	0.00426137	0.0700056
ENSG00000298438	2.53632	4.9	1.82169	2.69551	0.00702818	0.0932365
ENSG00000250274	2.55565	4.9	1.905	2.58827	0.00964599	0.112326
ENSG00000307370	2.50501	4.9	1.90925	2.56039	0.0104555	0.117759
ENSG00000308591	2.50501	4.9	1.90925	2.56039	0.0104555	0.117759
ENSG00000249614	3.5224	4.9	1.96226	2.48208	0.0130617	0.133616
ENSG00000290496	3.50435	4.9	1.9762	2.46328	0.0137673	0.137336
ENSG00000306223	2.51459	4.9	2.08178	2.36141	0.0182056	0.161712
ENSG00000298603	2.54609	4.9	2.09637	2.34906	0.0188209	0.164971
ENSG00000283072	2.51653	4.9	2.12797	2.30416	0.0212137	0.176009
ENSG00000249152	2.44086	4.9	2.14402	2.2656	0.023476	0.185703
ENSG00000286961	2.48554	4.9	2.1579	2.26277	0.0236496	0.186301
ENSG00000242009	2.52289	4.9	2.17576	2.25401	0.0241956	0.188632
ENSG00000293385	2.50055	4.9	2.17194	2.25225	0.0243062	0.18913
ENSG00000293359	2.44674	4.9	2.21213	2.19647	0.0280583	0.201933
ENSG00000232624	5.50823	5	1.42515	3.52443	0.000424391	0.0149225
ENSG00000274825	2.70582	5	1.46305	3.43483	0.000592924	0.0187551
ENSG00000308252	2.65243	5	1.45238	3.42963	0.000604398	0.0189415
ENSG00000241359	3.79824	5	1.57475	3.16266	0.00156335	0.0368877
ENSG00000228636	5.60109	5	1.64159	3.07395	0.00211243	0.0446695
ENSG00000287749	3.91589	5	1.64536	3.05742	0.00223253	0.0463748
ENSG00000259862	2.68349	5	1.79431	2.78254	0.00539354	0.079923
ENSG00000309808	2.74526	5	1.83137	2.74362	0.00607654	0.0858413
ENSG00000232353	2.79948	5	1.90387	2.65226	0.00799561	0.100706
ENSG00000239589	2.76701	5	1.90216	2.64608	0.00814309	0.101601
ENSG00000261436	2.61674	5	1.88686	2.62623	0.0086336	0.104894
ENSG00000251281	2.63634	5	2.10549	2.36866	0.0178525	0.160517
ENSG00000299672	2.76902	5	2.16728	2.32498	0.0200731	0.170268
ENSG00000295990	2.60271	5	2.16059	2.29113	0.0219561	0.179287
ENSG00000302528	2.63763	5	2.1845	2.27449	0.0229363	0.183755
ENSG00000288017	2.61832	5	2.24271	2.21027	0.0270867	0.198365
ENSG00000307328	5.7218	5.1	1.38209	3.68041	0.000232863	0.00972045
ENSG00000261501	5.55789	5.1	1.43803	3.51204	0.000444683	0.0154675
ENSG00000253376	2.84535	5.1	1.45385	3.48995	0.000483103	0.0164935
ENSG00000296253	8.55904	5.1	1.55654	3.29172	0.00099576	0.0270698
ENSG00000226828	4.18475	5.1	1.62186	3.16392	0.00155659	0.0367566
ENSG00000294954	2.8523	5.1	1.61755	3.14033	0.0016876	0.0387283
ENSG00000290853	2.81342	5.1	1.66544	3.05259	0.00226879	0.046715
ENSG00000310302	5.88071	5.1	1.69026	3.02882	0.00245513	0.0491427
ENSG00000286270	5.72192	5.1	1.72675	2.94825	0.00319582	0.0582299
ENSG00000303770	2.82874	5.1	1.81037	2.79888	0.00512797	0.0771873
ENSG00000267761	2.90223	5.1	1.86754	2.73287	0.00627855	0.0876415
ENSG00000299586	2.94044	5.1	2.16638	2.36645	0.0179595	0.160788
ENSG00000235881	3.15149	5.2	1.49898	3.48506	0.000492034	0.0167359
ENSG00000307087	3.01597	5.2	1.55784	3.30884	0.000936834	0.0260002
ENSG00000286076	3.15111	5.2	1.58927	3.29188	0.000995203	0.0270698
ENSG00000236306	4.35298	5.2	1.5804	3.28107	0.00103415	0.0278164
ENSG00000278847	3.13066	5.2	1.6552	3.16552	0.00154807	0.0365837
ENSG00000289995	17.605	5.2	1.93851	2.69851	0.00696515	0.0929303
ENSG00000294597	3.08949	5.2	1.94096	2.67557	0.00746031	0.0965102
ENSG00000241324	3.02534	5.2	1.94093	2.66019	0.00780968	0.0990177
ENSG00000255388	3.01135	5.2	2.12683	2.42744	0.015206	0.145153
ENSG00000308196	3.22912	5.3	1.19822	4.39074	1.13e-05	0.0010093
ENSG00000298247	4.77777	5.3	1.61453	3.29531	0.000983122	0.0268937
ENSG00000306854	3.24709	5.3	1.61746	3.25264	0.00114338	0.029759
ENSG00000262714	6.39694	5.3	1.6823	3.12703	0.00176579	0.0397902
ENSG00000286663	3.31314	5.3	1.84976	2.86262	0.00420158	0.0695469
ENSG00000250038	4.70036	5.3	1.90802	2.7768	0.00548964	0.0804902
ENSG00000300582	3.35663	5.3	2.08606	2.55101	0.010741	0.119782
ENSG00000239519	3.36241	5.3	2.51341	2.11798	0.0341764	0.224097
ENSG00000250954	7.19252	5.4	1.37246	3.95144	7.77e-05	0.00442838
ENSG00000204971	3.44993	5.4	1.39794	3.84619	0.000119968	0.00603911
ENSG00000298268	3.4651	5.4	1.48641	3.60464	0.000312588	0.0119842
ENSG00000258183	4.83347	5.4	1.56661	3.41523	0.00063729	0.0197054
ENSG00000303389	67.4491	5.4	1.59961	3.39017	0.000698494	0.0210171
ENSG00000249667	3.57232	5.4	1.7888	3.0257	0.00248056	0.0494751
ENSG00000249993	3.51828	5.4	1.81714	2.96382	0.00303848	0.0565086
ENSG00000310062	3.48578	5.4	1.83017	2.93439	0.00334204	0.0601055
ENSG00000304111	3.54346	5.4	1.85546	2.90664	0.00365338	0.0636446
ENSG00000308399	3.52372	5.4	2.06651	2.60844	0.00909552	0.108394
ENSG00000290670	3.52399	5.4	2.08903	2.57983	0.00988498	0.113774
ENSG00000300640	3.53914	5.4	2.12685	2.53647	0.0111976	0.122592
ENSG00000306164	3.45793	5.4	2.15201	2.49173	0.0127122	0.131554
ENSG00000250822	3.60091	5.4	2.48073	2.18592	0.0288212	0.204925
ENSG00000290840	5.17888	5.5	1.50804	3.61859	0.000296217	0.0115155
ENSG00000300947	3.78576	5.5	1.63902	3.34745	0.000815598	0.0235648
ENSG00000289707	3.82574	5.5	1.73353	3.18331	0.00145604	0.0350321
ENSG00000300565	3.73979	5.5	1.76817	3.09858	0.0019445	0.0422589
ENSG00000250348	3.81619	5.5	2.45002	2.25186	0.0243312	0.18913
ENSG00000230838	194.501	5.6	0.705772	7.98794	1.37e-15	3.81e-12
ENSG00000298768	22.8323	5.6	0.957378	5.85599	4.74e-09	2.68e-06
ENSG00000224099	4.19313	5.6	1.77249	3.18114	0.00146697	0.0352197
ENSG00000308513	5.8502	5.6	1.8881	2.97828	0.00289867	0.0548229
ENSG00000295056	4.32612	5.7	1.3635	4.18252	2.88e-05	0.00207142
ENSG00000259937	8.83425	5.7	1.44977	3.95283	7.72e-05	0.00441933
ENSG00000288015	4.27679	5.7	1.4622	3.87283	0.00010758	0.00555274
ENSG00000308731	4.33754	5.7	1.55233	3.66562	0.000246745	0.0100527
ENSG00000288049	4.24691	5.7	1.69422	3.34957	0.000809368	0.0234863
ENSG00000253554	4.33106	5.7	1.75074	3.24847	0.00116029	0.0300613
ENSG00000232596	6.40358	5.8	1.51402	3.79913	0.000145202	0.00686811
ENSG00000298049	4.64546	5.8	1.7717	3.26604	0.00109064	0.0288112
ENSG00000294222	17.6914	5.9	1.47771	4.01899	5.84e-05	0.00358626
ENSG00000293442	155.37	5.9	1.48639	3.9357	8.3e-05	0.00466193
ENSG00000264985	5.19724	5.9	1.56786	3.79214	0.000149354	0.00698876
ENSG00000294508	5.07297	5.9	1.75683	3.36731	0.000759067	0.0223665
ENSG00000251670	5.27532	6	1.2567	4.7455	2.08e-06	0.000291538
ENSG00000233854	5.74369	6.1	1.30939	4.65113	3.3e-06	0.000404695
ENSG00000286028	5.90443	6.1	1.4566	4.21037	2.55e-05	0.00189082
ENSG00000298839	32.299	6.2	1.03885	5.94097	2.83e-09	1.8e-06
ENSG00000293047	12.2818	6.2	1.1149	5.57239	2.51e-08	8.72e-06
ENSG00000249343	8.40799	6.2	1.55288	3.96157	7.45e-05	0.00429032
ENSG00000176728	57.9892	6.5	1.11309	5.79757	6.73e-09	3.12e-06
ENSG00000271216	15.2594	6.5	1.36838	4.77529	1.79e-06	0.000261101
ENSG00000229236	10.335	6.5	1.35769	4.75997	1.94e-06	0.000276469
ENSG00000266604	8.70411	6.7	1.56681	4.27281	1.93e-05	0.00153597
ENSG00000231131	18.9261	6.8	1.0576	6.47436	9.52e-11	8.31e-08
ENSG00000249306	151.62	6.9	0.828754	8.31335	9.3e-17	4.06e-13
ENSG00000260197	19.7348	6.9	1.32945	5.20131	1.98e-07	4.72e-05
ENSG00000229876	10.5214	7	1.42708	4.88237	1.05e-06	0.000174068
ENSG00000231535	27.0798	7.4	1.32158	5.58008	2.4e-08	8.44e-06
ENSG00000291033	276.125	7.7	1.03228	7.48581	7.11e-14	1.21e-10
